# Supplementary material for: Comparative Study of the Molecular Basis of Pathogenicity of M. bovis Strains in a Mouse Model
Source: Int J Mol Sci. 2018 Dec 20;20(1):5. doi: 10.3390/ijms20010005 (PMC6337294; doi:10.3390/ijms20010005)
Supplement: Supplementary file 1 [file ijms-20-00005-s001.zip]

Archive with 4 entries (3 files):
- ijms-395434 Supplementary materials/
- ijms-395434 Supplementary materials/Supplementary material.docx
- ijms-395434 Supplementary materials/Supplementary Table 1.xlsx
- ijms-395434 Supplementary materials/Supplementary Table 2.xlsx
