# Supplementary material for: Comparative Study of the Molecular Basis of Pathogenicity of M. bovis Strains in a Mouse Model
Source: Int J Mol Sci. 2018 Dec 20;20(1):5. doi: 10.3390/ijms20010005 (PMC6337294; doi:10.3390/ijms20010005)
Supplement: Supplementary file 1 [file ijms-20-00005-s001.zip › ijms-395434 Supplementary materials/Supplementary Table 1.xlsx]

## Sheet: Sheet 1
Position	AF2122	Strain C68004	Strain N	Gene Mb#	Gene Name	Mutation Type	Base Change	Protein Change
333485	GTCCGCCGGCCCCGCCGGCCCCGCCGGCCCCGCCCATCCCGGCGACACCGGCGCCGATGGTGCCGCCGGCCCCGCCGGTGCCGCCGGCGCCGAACAGTCCGCCGTT	GTCCGCCGGCCCCGCCGGCCCCGCCGGCCCCGCCCATCCCGGCGACACCGGCGCCGATGGTGCCGCCGGCCCCGCCGGTGCCGCCGGCGCCGAACAGTCCGCCGTT	G	Mb0285C	PE_PGRS3a	conservative_inframe_deletion	c.844_948del	p.Asn282_Gly316del
363939	CCGG	CCGG	C	Mb0305	PE_PGRS5	conservative_inframe_deletion	c.1618_1620delGGC	p.Gly540del
841258	GGCCGGCGGGGCCGGCGGCAACGCCGGGACGCTCGCCACTGGTGATGGCGGGGCCGGCGGGACCGGCGGCGCTAGTCGCAGCGGCGGATTCGGCGGGGCCGGCGGAGCCGGCGGCGACGCCGGCATGTTCTTCGGCTCCGGTGGCTCCGGCGGC	G	GGCCGGCGGGGCCGGCGGCAACGCCGGGACGCTCGCCACTGGTGATGGCGGGGCCGGCGGGACCGGCGGCGCTAGTCGCAGCGGCGGATTCGGCGGGGCCGGCGGAGCCGGCGGCGACGCCGGCATGTTCTTCGGCTCCGGTGGCTCCGGCGGC	Mb0768	PE_PGRS10	conservative_inframe_deletion	c.961_1113del	p.Asn321_Gly371del
841508	TCCGGCGGCG	T	TCCGGCGGCG	Mb0768	PE_PGRS10	conservative_inframe_deletion	c.1201_1209delGCCGGCGGC	p.Ala401_Gly403del
1230958	CGAT	CGAT	C	Mb1131C	Mb1131C	conservative_inframe_deletion	c.859_861delATC	p.Ile287del
1637929	TACCGCC	TACCGCC	T	Mb1487C	PE_PGRS28	conservative_inframe_deletion	c.1450_1455delGGCGGT	p.Gly484_Gly485del
79531	T	TCGGTGGACC	TCGGTGGACCCGGTGGACC	Mb0072	Mb0072	conservative_inframe_insertion	c.73_81dupCCGGTGGAC	p.Pro25_Asp27dup
936187	A	A	ACGGCCC	Mb0861	lpqR	conservative_inframe_insertion	c.730_735dupCCCGGC	p.Pro244_Gly245dup
1637233	T	TGCCGCCGGCCCCGCCGTCGCCGCCGGCTCCGGCGGTGCCGTCGCCGCCCTG	T	Mb1487C	PE_PGRS28	conservative_inframe_insertion	c.2101_2151dupCAGGGCGGCGACGGCACCGCCGGAGCCGGCGGCGACGGCGGGGCCGGCGGC	p.Gly717_Lys718insGlnGlyGlyAspGlyThrAlaGlyAlaGlyGlyAspGlyGlyAlaGlyGly
1637917	C	C	CGTT	Mb1487C	PE_PGRS28	conservative_inframe_insertion	c.1467_1468insAAC	p.Ala489_Gly490insAsn
3488492	T	T	TCGC	Mb3183C	PPE53	conservative_inframe_insertion	c.187_189dupGCG	p.Ala63dup
3879071	A	A	AACGGCGGCG	Mb3537	PE_PGRS53	conservative_inframe_insertion	c.2475_2476insGACGGCGGC	p.Gly825_Asn826insAspGlyGly
3893453	T	T	TGGCGGCAACGGCGGTACC	Mb3541	PE_PGRS55	conservative_inframe_insertion	c.5212_5229dupAACGGCGGTACCGGCGGC	p.Asn1738_Gly1743dup
151013	TGGCGGCGCCGGCGGCGCTGGCGGCGCC	T	TGGCGGCGCCGGCGGCGCTGGCGGCGCC	Mb0129	PE_PGRS2	disruptive_inframe_deletion	c.1452_1478delCGGCGGCGCTGGCGGCGCCGGCGGCGC	p.Gly485_Ala493del
332113	GAGCCGAAGAGCAAGCCGCCGTTCCCGCCGGCGCCGCCGGCGCCGCCTTGCTGGATGCTGGTAAGTGCTGCCCCGCCGTGCCCGCCGGCGCCGCCGGCGCCGCCGA	G	GAGCCGAAGAGCAAGCCGCCGTTCCCGCCGGCGCCGCCGGCGCCGCCTTGCTGGATGCTGGTAAGTGCTGCCCCGCCGTGCCCGCCGGCGCCGCCGGCGCCGCCGA	Mb0285C	PE_PGRS3a	disruptive_inframe_deletion	c.2216_2320del	p.Phe739_Gly773del
339324	CCGAACAGCCCGCCGTTTCCGCCGGATCCGCCGGCCCCGCCGGTGCCGGCGTCGGTTGCCCCGCCGGCGCCACCGACCCCGCCGTCGG	C	CCGAACAGCCCGCCGTTTCCGCCGGATCCGCCGGCCCCGCCGGTGCCGGCGTCGGTTGCCCCGCCGGCGCCACCGACCCCGCCGTCGG	Mb0287C	PE_PGRS4	disruptive_inframe_deletion	c.665_751delCCGACGGCGGGGTCGGTGGCGCCGGCGGGGCAACCGACGCCGGCACCGGCGGGGCCGGCGGATCCGGCGGAAACGGCGGGCTGTTCG	p.Ala222_Phe250del
367918	ATGT	ATGT	A	Mb0312C	PPE5	disruptive_inframe_deletion	c.2720_2722delACA	p.Asn907del
532599	CTGCCGATGTTGTTGT	C	CTGCCGATGTTGTTGT	Mb0450C	PPE10	disruptive_inframe_deletion	c.596_610delACAACAACATCGGCA	p.Asn199_Gly203del
927765	TGGCGGGGAG	TGGCGGGGAG	T	Mb0856	PE_PGRS13	disruptive_inframe_deletion	c.1583_1591delAGGGCGGGG	p.Glu528_Gly530del
1213468	GCGGCGGGCCCGGCGCGGCCGGCGGCAACGGCGGCGCCGGCGGGTGGCTATTCGGCAACGGCGGCGCCGGCGGTGC	G	GCGGCGGGCCCGGCGCGGCCGGCGGCAACGGCGGCGCCGGCGGGTGGCTATTCGGCAACGGCGGCGCCGGCGGTGC	Mb1116	PE_PGRS21	disruptive_inframe_deletion	c.528_602delGCCCGGCGCGGCCGGCGGCAACGGCGGCGCCGGCGGGTGGCTATTCGGCAACGGCGGCGCCGGCGGTGCCGGCGG	p.Pro177_Gly201del
1341383	AACT	AACT	A	Mb1228	PPE18	disruptive_inframe_deletion	c.758_760delACT	p.Asn253_Ser254delinsThr
1632201	CCCGTGGCCGCCGGGGCCGCCGTTTCCGCCGCTGGCAGCGCCGTGGCCG	C	CCCGTGGCCGCCGGGGCCGCCGTTTCCGCCGCTGGCAGCGCCGTGGCCG	Mb1485C	PE_PGRS27	disruptive_inframe_deletion	c.3372_3419delCGGCCACGGCGCTGCCAGCGGCGGAAACGGCGGCCCCGGCGGCCACGG	p.Gly1125_Gly1140del
1637919	GCCC	GCCC	G	Mb1487C	PE_PGRS28	disruptive_inframe_deletion	c.1463_1465delGGG	p.Gly488del
1637937	GCTT	GCTT	G	Mb1487C	PE_PGRS28	disruptive_inframe_deletion	c.1445_1447delAAG	p.Lys482_Ala483delinsThr
3304352	TTTCTTGGCGGGCGCCTTGGTCGCCGCC	TTTCTTGGCGGGCGCCTTGGTCGCCGCC	T	Mb3010C	hupB	disruptive_inframe_deletion	c.414_440delGGCGGCGACCAAGGCGCCCGCCAAGAA	p.Ala139_Lys147del
3696623	CTGCCGCCGCTGCCGCCGT	C	CTGCCGCCGCTGCCGCCGT	Mb3376C	PE_PGRS50b	disruptive_inframe_deletion	c.2465_2482delACGGCGGCAGCGGCGGCA	p.Asn822_Gly827del
3699235	CTTGCCGCCG	C	CTTGCCGCCG	Mb3377C	PE_PGRS50a	disruptive_inframe_deletion	c.1478_1486delCGGCGGCAA	p.Thr493_Ala495del
3893315	TGGCGGCAACGGGGCCATCGGCGGCCACGGCCCACTCACTGACGACCCCGGCGGCAACGGGGGCACC	TGGCGGCAACGGGGCCATCGGCGGCCACGGCCCACTCACTGACGACCCCGGCGGCAACGGGGGCACC	T	Mb3541	PE_PGRS55	disruptive_inframe_deletion	c.5061_5126delGGCCATCGGCGGCCACGGCCCACTCACTGACGACCCCGGCGGCAACGGGGGCACCGGCGGCAACGG	p.Ala1688_Gly1709del
3897441	ACGGCGGCAC	A	ACGGCGGCAC	Mb3543	PE_PGRS57	disruptive_inframe_deletion	c.2564_2572delCCGGCGGCA	p.Thr855_Gly857del
3976661	GGGC	GGGC	G	Mb3618C	Mb3618C	disruptive_inframe_deletion	c.726_728delGCC	p.Pro243del
339524	C	C	CCCGCCGGCG	Mb0287C	PE_PGRS4	disruptive_inframe_insertion	c.543_551dupCGCCGGCGG	p.Gly184_Ala185insAlaGlyGly
625460	C	C	CGGT	Mb0545	PE_PGRS6a	disruptive_inframe_insertion	c.1520_1521insTGG	p.Gly507dup
839049	A	A	ACCGGCGGGG	Mb0767	PE_PGRS9	disruptive_inframe_insertion	c.1542_1550dupGGCCGGCGG	p.Gly517_Trp518insAlaGlyGly
1341380	A	A	ATGG	Mb1228	PPE18	disruptive_inframe_insertion	c.754_755insTGG	p.Thr252delinsMetAla
1874503	A	A	AGGT	Mb1690	pks8	disruptive_inframe_insertion	c.3014_3016dupTGG	p.Val1005dup
3878220	C	C	CCGGCGGTAACGGCGGCAACGGCGGCAA	Mb3537	PE_PGRS53	disruptive_inframe_insertion	c.1622_1623insTAACGGCGGCAACGGCGGCAACGGCGG	p.Gly541_Asn542insAsnGlyGlyAsnGlyGlyAsnGlyGly
3883602	C	C	CGGCGGCAACGCGGGCGTCGGCCTGACAGCCAAGGCCGGCGACGGCGGCGCCGCGGGCAAT	Mb3538	PE_PGRS54	disruptive_inframe_insertion	c.2636_2695dupCGGGCGTCGGCCTGACAGCCAAGGCCGGCGACGGCGGCGCCGCGGGCAATGGCGGCAACG	p.Ala879_Asn898dup
3889863	A	ACCG	A	Mb3541	PE_PGRS55	disruptive_inframe_insertion	c.1597_1598insCCG	p.Ser533delinsThrGly
3890912	A	AGGCAACGGC	A	Mb3541	PE_PGRS55	disruptive_inframe_insertion	c.2669_2677dupACGGCGGCA	p.Asn890_Gly892dup
36454	GC	GC	G	Mb0033	bioF2	frameshift_variant	c.2183delC	p.Pro728fs
37971	GC	GC	G	Mb0036	fadD34	frameshift_variant	c.731delC	p.Pro244fs
137888	GT	GT	G	Mb0117	gmhA	frameshift_variant	c.537delT	p.Phe179fs
188364	GC	GC	G	Mb0164C	PE3	frameshift_variant	c.665delG	p.Gly222fs
211877	GC	GC	G	Mb0186C	Mb0186c	frameshift_variant	c.565delG	p.Ala189fs
615313	T	T	TG	Mb0535	gabP	frameshift_variant	c.1128dupG	p.Leu377fs
693131	G	G	GC	Mb0607	mce2Da	frameshift_variant	c.1395dupC	p.Ala466fs
926172	C	C	CG	Mb0855	PE_PGRS12	frameshift_variant	c.398dupG	p.Ala135fs
926963	GT	GT	G	Mb0856	PE_PGRS13	frameshift_variant	c.774delT	p.Ala260fs
970199	GC	GC	G	Mb0896C	PE_PGRS15	frameshift_variant	c.511delG	p.Ala171fs
977362	TGG	TG	T	Mb0902C	PPE13	frameshift_variant	c.1305_1306delCC	p.Gln436fs
1020025	C	CA	C	Mb0938C	Mb0938C	frameshift_variant	c.406_407insT	p.Ser136fs
1171935	TGCTGCCTCAGCGTATGCATCCAACAGCGCATCGCGATCAACGATCAGGCGCGCCGATTTCGGGCCGCGGGCAGTGGCACTGG	TGCTGCCTCAGCGTATGCATCCAACAGCGCATCGCGATCAACGATCAGGCGCGCCGATTTCGGGCCGCGGGCAGTGGCACTGG	T	Mb1077C	Mb1077C	frameshift_variant	c.614_695delCCAGTGCCACTGCCCGCGGCCCGAAATCGGCGCGCCTGATCGTTGATCGCGATGCGCTGTTGGATGCATACGCTGAGGCAGC	p.Ala205fs
1321678	C	C	CG	Mb1214	papA3	frameshift_variant	c.367dupG	p.Glu123fs
1416494	GC	GC	G	Mb1297CA	tbd2	frameshift_variant	c.160delG	p.Ala54fs
1637944	CG	CG	C	Mb1487C	PE_PGRS28	frameshift_variant	c.1440delC	p.Gly481fs
1637952	GAGAA	GAGAA	G	Mb1487C	PE_PGRS28	frameshift_variant	c.1429_1432delTTCT	p.Phe477fs
1637959	G	G	GGCGTT	Mb1487C	PE_PGRS28	frameshift_variant	c.1425_1426insAACGC	p.His476fs
1638011	G	G	GAT	Mb1487C	PE_PGRS28	frameshift_variant	c.1373_1374insAT	p.Gly459fs
1638012	GCC	GCC	G	Mb1487C	PE_PGRS28	frameshift_variant	c.1371_1372delGG	p.Ala458fs
1748588	TGGG	TG	T	Mb1579	frdBC	frameshift_variant	c.740_741delGG	p.Gly247fs
1751881	CA	CA	C	Mb1583	mmpL6	frameshift_variant	c.1268delA	p.His423fs
1769055	C	CGAGGTGGGGTGGTGGTAGCCATTCGGTGTGGCCGTGGGTGTTTT	C	Mb1598A	Mb1598A	frameshift_variant	c.18_19insAAAACACCCACGGCCACACCGAATGGCTACCACCACCCCACCTC	p.Val7fs
1770235	G	.	GC	Mb1601	Mb1601	frameshift_variant	c.118dupC	p.Gln40fs
1905282	G	GCA	G	Mb1716	lprJ	frameshift_variant	c.53_54dupAC	p.Asp19fs
1987573	G	GC	G	Mb1790C	wag22a	frameshift_variant	c.253dupG	p.Ala85fs
1999487	GC	GC	G	Mb1799	Mb1799	frameshift_variant	c.744delC	p.Ser249fs
2088637	TC	TC	T	Mb1875C	gnd1	frameshift_variant	c.1110delG	p.Asn371fs
2186457	CG	CG	C	Mb1972	Mb1972	frameshift_variant	c.1921delG	p.Glu641fs
2222187	GA	GA	G	Mb2018	Mb2018	frameshift_variant	c.727delA	p.Ser243fs
2223562	TC	TC	T	Mb2020	ctpF	frameshift_variant	c.80delC	p.Pro27fs
2264201	CA	CA	C	Mb2054C	pfkB	frameshift_variant	c.548delT	p.Leu183fs
2314075	CG	CG	C	Mb2093C	Mb2093C	frameshift_variant	c.119delC	p.Pro40fs
2325855	GC	GC	G	Mb2108	Mb2108	frameshift_variant	c.852delC	p.Ala285fs
2453900	TG	T	TG	Mb2228C	Mb2228C	frameshift_variant	c.121delC	p.Gln41fs
2495796	T	T	TC	Mb2264C	Mb2264C	frameshift_variant	c.43dupG	p.Glu15fs
2765904	TCTGGCGTTGG	TCTGGCGTTGG	T	Mb2511	echA14	frameshift_variant	c.344_353delTGGCGTTGGC	p.Leu115fs
3089448	CG	CG	C	Mb2845C	Mb2845C	frameshift_variant	c.489delC	p.Gly164fs
3102948	G	G	GA	Mb2860C	ugpAa	frameshift_variant	c.256dupT	p.Ser86fs
3269413	T	T	TG	Mb2979C	Mb2979C	frameshift_variant	c.232dupC	p.His78fs
3386053	CG	CG	C	Mb3088C	fadE22a	frameshift_variant	c.333delC	p.Gly112fs
3398271	T	T	TCGGC	Mb3101	Mb3101	frameshift_variant	c.539_542dupCGGC	p.Pro182fs
3406110	CGCCAACG	CGCCAACG	C	Mb3107C	pknK	frameshift_variant	c.831_837delCGTTGGC	p.Asp277fs
3699911	G	G	GC	Mb3377C	PE_PGRS50a	frameshift_variant	c.810dupG	p.Pro271fs
3842611	CA	CA	C	Mb3502C	bpoA	frameshift_variant	c.231delT	p.Phe77fs
3845817	CAGCG	C	CAGCG	Mb3505	PPE60	frameshift_variant	c.642_645delAGCG	p.Ala215fs
3845825	G	GAAAA	G	Mb3505	PPE60	frameshift_variant	c.649_650insAAAA	p.Gly217fs
3845830	C	CTG	C	Mb3505	PPE60	frameshift_variant	c.654_655insTG	p.Val219fs
3845831	GTA	G	GTA	Mb3505	PPE60	frameshift_variant	c.656_657delTA	p.Val219fs
3845835	C	CG	C	Mb3505	PPE60	frameshift_variant	c.659_660insG	p.Ser221fs
3845844	AG	A	AG	Mb3505	PPE60	frameshift_variant	c.669delG	p.Lys223fs
3855821	GC	G	GC	Mb3516	Mb3516	frameshift_variant	c.20delC	p.Pro7fs
3889866	GGT	G	GGT	Mb3541	PE_PGRS55	frameshift_variant	c.1602_1603delTG	p.Ala535fs
3889872	AG	A	AG	Mb3541	PE_PGRS55	frameshift_variant	c.1607delG	p.Ser536fs
4080942	AC	ACCC	A	Mb3722C	glpKa	frameshift_variant	c.573delG	p.Cys192fs
4163130	A	A	AC	Mb3805	Mb3805	frameshift_variant	c.1340dupC	p.Ala448fs
4241570	CGCTGG	C	CGCTGG	Mb3856	fadD23	frameshift_variant	c.1077_1081delTGGGC	p.Lys363fs
4241578	AG	A	AG	Mb3856	fadD23	frameshift_variant	c.1084delG	p.Ala362fs
4278679	CA	CA	C	Mb3891	Mb3891	frameshift_variant	c.50delA	p.Gln17fs
4317414	CG	C	CG	Mb3924C	eccc2	frameshift_variant	c.1408delC	p.Arg470fs
1645403	G	G	GGGCGCGGTTCACGAGCGCCGCTCCTCCTCATCGCTTCGCTCTGCATCGTCGTC	Mb1493C	Mb1493C	frameshift_variant&stop_gained	c.12_13insGACGACGATGCAGAGCGAAGCGATGAGGAGGAGCGGCGCTCGTGAACCGCGCC	p.Pro5fs
2069308	T	T	TAGCGCGGCGACGATGCGCGCCGGGACGGCGGGCTGAGGAGGCGCGCGATAAGGCCG	Mb1860	Mb1860	frameshift_variant&stop_gained	c.326_327insCGCGGCGACGATGCGCGCCGGGACGGCGGGCTGAGGAGGCGCGCGATAAGGCCGAG	p.Leu109fs
2896712	G	G	GT	Mb2625C	ruvC	frameshift_variant&stop_gained	c.539dupA	p.Tyr180fs
4062685	AACGATGCGGGCCGCGCAGCGGGCCGCTGAGGAACCGGCCCATCAGTGACGGTCGGCG	AACGATGCGGGCCGCGCAGCGGGCCGCTGAGGAACCGGCCCATCAGTGACGGTCGGCG	A	Mb3705	Mb3705	frameshift_variant&stop_lost&splice_region_variant	c.1133_*28delACGATGCGGGCCGCGCAGCGGGCCGCTGAGGAACCGGCCCATCAGTGACGGTCGGCG	p.Asn378fs
162693	C	C	CG	Mb0139-3-Mb0139-4	Mb0139-3-Mb0139-4	intergenic_region	n.162693_162694insG
173374	T	T	TG	Mb0151-Mb0152	Mb0151-Mb0152	intergenic_region	n.173374_173375insG
365545	TG	TG	T	Mb0309-Mb0310	vapc2-Mb0310	intergenic_region	n.365546delG
543921	GT	GT	G	Mb0460-Mb0461	Mb0460-PPE11	intergenic_region	n.543922delT
612061	G	G	GT	Mb0531-Mb0532C	Mb0531-Mb0532C	intergenic_region	n.612061_612062insT
694086	TG	TG	T	Mb0609-Mb0610	lprL-mce2F	intergenic_region	n.694087delG
811531	C	CG	C	Mb0733-Mb0734	Mb0733-Mb0734	intergenic_region	n.811531_811532insG
856442	GC	G	GCC	Mb0782C-Mb0783C	Mb0782C-Mb0783C	intergenic_region	n.856443delC
1527433	G	G	GC	Mb1391C-Mb1392C	Mb1391C-Mb1392C	intergenic_region	n.1527433_1527434insC
1776324	C	.	CA	Mb1610C-Mb1611C	Mb1610C-Mb1611C	intergenic_region	n.1776324_1776325insA
2050235	CTGACGA	CTGACGA	C	Mb1842C-Mb1843C	Mb1842C-Mb1843C	intergenic_region	n.2050236_2050241delTGACGA
3080364	T	T	TGTTTCCGTCCCCTCTCGGGGTTTTGGGTCTGACGACCCGCTGGGGGCAGGCCCAGGTGGGACGGTTCCTCGC	Mb2837-Mb2838C	Mb2837-Mb2838C	intergenic_region	n.3080364_3080365insGTTTCCGTCCCCTCTCGGGGTTTTGGGTCTGACGACCCGCTGGGGGCAGGCCCAGGTGGGACGGTTCCTCGC
3080479	CACG	C	CACG	Mb2837-Mb2838C	Mb2837-Mb2838C	intergenic_region	n.3080480_3080482delACG
3081249	GGGTTTCCGTCCCCTCTCGGGGTTTTGGGTCTGACGACATGCTGAGCTGAGGCGCCGGATGATGGTGGTGCTGAA	GGGTTTCCGTCCCCTCTCGGGGTTTTGGGTCTGACGACATGCTGAGCTGAGGCGCCGGATGATGGTGGTGCTGAA	G	Mb2837-Mb2838C	Mb2837-Mb2838C	intergenic_region	n.3081250_3081323delGGTTTCCGTCCCCTCTCGGGGTTTTGGGTCTGACGACATGCTGAGCTGAGGCGCCGGATGATGGTGGTGCTGAA
3083129	GAGTTTCCGTCCCCTCTCGGGGTTTTGGGTCTGACGACCACCAGGATCAGCGCCAAGCCAGTTAGCGCAATCC	G	GAGTTTCCGTCCCCTCTCGGGGTTTTGGGTCTGACGACCACCAGGATCAGCGCCAAGCCAGTTAGCGCAATCC	Mb2839C-Mb2840C	Mb2839C-Mb2840C	intergenic_region	n.3083130_3083201delAGTTTCCGTCCCCTCTCGGGGTTTTGGGTCTGACGACCACCAGGATCAGCGCCAAGCCAGTTAGCGCAATCC
3083741	AC	.	A	Mb2839C-Mb2840C	Mb2839C-Mb2840C	intergenic_region	n.3083742delC
3083745	GC	.	G	Mb2839C-Mb2840C	Mb2839C-Mb2840C	intergenic_region	n.3083746delC
3083748	C	.	CTG	Mb2839C-Mb2840C	Mb2839C-Mb2840C	intergenic_region	n.3083748_3083749insTG
3083749	A	.	AAATT	Mb2839C-Mb2840C	Mb2839C-Mb2840C	intergenic_region	n.3083749_3083750insAATT
3083751	ACGGC	.	A	Mb2839C-Mb2840C	Mb2839C-Mb2840C	intergenic_region	n.3083752_3083755delCGGC
3083759	C	.	CGGAAATG	Mb2839C-Mb2840C	Mb2839C-Mb2840C	intergenic_region	n.3083759_3083760insGGAAATG
3083763	AGTACT	.	A	Mb2839C-Mb2840C	Mb2839C-Mb2840C	intergenic_region	n.3083764_3083768delGTACT
3083771	C	.	CATTGG	Mb2839C-Mb2840C	Mb2839C-Mb2840C	intergenic_region	n.3083771_3083772insATTGG
3083772	TCTCCTCAG	.	T	Mb2839C-Mb2840C	Mb2839C-Mb2840C	intergenic_region	n.3083773_3083780delCTCCTCAG
3084036	C	CTGGGTCAAAAGCTG	C	Mb2839C-Mb2840C	Mb2839C-Mb2840C	intergenic_region	n.3084036_3084037insTGGGTCAAAAGCTG
3084039	G	GCCCAAGC	G	Mb2839C-Mb2840C	Mb2839C-Mb2840C	intergenic_region	n.3084039_3084040insCCCAAGC
3391269	GTGCCTACTCACGTGTGGACGCACGAGCCTCCTT	GTGCCTACTCACGTGTGGACGCACGAGCCTCCTT	G	Mb3091C-Mb3092	Mb3091C-mmr	intergenic_region	n.3391270_3391302delTGCCTACTCACGTGTGGACGCACGAGCCTCCTT
3525869	A	A	ACGCTTGTCGG	Mb3219C-Mb3220	Mb3219C-Mb3220	intergenic_region	n.3525869_3525870insCGCTTGTCGG
4029128	TCCGCATCGTCGCCGAACTAGGTCCGACTGCCCGGCTCCTCAGCGGACCCCAGCGGGA	TCCGCATCGTCGCCGAACTAGGTCCGACTGCCCGGCTCCTCAGCGGACCCCAGCGGGA	T	Mb3670C-Mb3671C	topA-Mb3671C	intergenic_region	n.4029129_4029185delCCGCATCGTCGCCGAACTAGGTCCGACTGCCCGGCTCCTCAGCGGACCCCAGCGGGA
4195026	C	C	CCCAATTCGTA	Mb3828-Mb3829C	Mb3828-accD4	intergenic_region	n.4195026_4195027insCCAATTCGTA
4195031	A	A	AT	Mb3828-Mb3829C	Mb3828-accD4	intergenic_region	n.4195031_4195032insT
29469	TCCTGGTCGCCAAGCAGCGCGAGATCGTAGCGGTCGTCGCCGCCGCCCACGAGCTCGATCGCGCAAAAAGCGCTGTGCTAAAGCGCCTGCGGGCACAGTACACGGAACCGGCCCGTTAGCTGCGGACCGGATACGCTGGACCGGCAGGCGTTGGGTGAATTGTCGGCGACTACACACCTAGGTACTGTCACGCGGCATGGAAGCGCCGGGGACAGGGCCCGCAGTGGGTCGCAGTGGCGTTTGACGCGGCGATGTCCACGCACGAAGATCTCCTTGCCACGATCAGGTACGTCCGCGACCGAACCGGTGACCCAAACGCGTGGCAGACCGGGTTGACACCGACCGAGGTGACCGCGGTGGTCACGTCCACGACACGTTCCGAACAGCTCGATGCCATTT…	TT	TCCTGGTCGCCAAGCAGCGCGAGATCGTAGCGGTCGTCGCCGCCGCCCACGAGCTCGATCGCGCAAAAAGCGCTGTGCTAAAGCGCCTGCGGGCACAGTACACGGAACCGGCCCGTTAGCTGCGGACCGGATACGCTGGACCGGCAGGCGTTGGGTGAATTGTCGGCGACTACACACCTAGGTACTGTCACGCGGCATGGAAGCGCCGGGGACAGGGCCCGCAGTGGGTCGCAGTGGCGTTTGACGCGGCGATGTCCACGCACGAAGATCTCCTTGCCACGATCAGGTACGTCCGCGACCGAACCGGTGACCCAAACGCGTGGCAGACCGGGTTGACACCGACCGAGGTGACCGCGGTGGTCACGTCCACGACACGTTCCGAACAGCTCGATGCCATTT…	Mb0026-Mb0027	Mb0026-Mb0027	pilon_deletion
94156	GCTGGGCGGTCTGCTGCGCGCCGATGCGCTGACGGTGGTCATGCTCGTCGTCATCGGGATCGTCGGCACACTGGCCACCGCGGCGAGCATCGGCTACATCGACACCGAGCTGGCACACGGGCATATCGACGGACGTAGCGCTCGGCTGTATGGGGTGCTGACCCCGGCGTTTCTTTGCGCGACGGTTCTG	GCTGGGCGGTCTGCTGCGCGCCGATGCGCTGACGGTGGTCATGCTCGTCGTCATCGGGATCGTCGGCACACTGGCCACCGCGGCGAGCATCGGCTACATCGACACCGAGCTGGCACACGGGCATATCGACGGACGTAGCGCTCGGCTGTATGGGGTGCTGACCCCGGCGTTTCTTTGCGCGACGGTTCTG	G	Mb0089	hycQ	pilon_deletion
427209	TGGGGAACGTAATGGCGGGGATGGAGACATTGGTGATGTCGCCGGTGATGGGGATGTTGACCGGGATGTCGACATTGAGGAACGCGGCAGGTCGCTCGATGGTGATGGTGTAGTTGGCCGCCAGCAGGCCCTGCCGGTCGGCGCGCCAGAGCAAGCCGTTGTTCATGCTGCCGGTGATGAACGCGCCGGTGCCGTAGTCTCCGGCGTTTGCCATGCCGGTGTTGTAGCTACCGGTGTTGTAGGAGCCGGTGTTGTAGTGGCCCGGGTTGGCGATGCCGGTGTTGAAGGTGCCGATGTTGAACAGGCCGGTGTTGTGGTTGCCCGGGTTGGCGATGCCGGTGTTGACCAGGCCCGCGTTGAGCAAGCCGGTGTTGTAGTTGCCGCTGTTTCCGATGCCGG…	TGGGGAACGTAATGGCGGGGATGGAGACATTGGTGATGTCGCCGGTGATGGGGATGTTGACCGGGATGTCGACATTGAGGAACGCGGCAGGTCGCTCGATGGTGATGGTGTAGTTGGCCGCCAGCAGGCCCTGCCGGTCGGCGCGCCAGAGCAAGCCGTTGTTCATGCTGCCGGTGATGAACGCGCCGGTGCCGTAGTCTCCGGCGTTTGCCATGCCGGTGTTGTAGCTACCGGTGTTGTAGGAGCCGGTGTTGTAGTGGCCCGGGTTGGCGATGCCGGTGTTGAAGGTGCCGATGTTGAACAGGCCGGTGTTGTGGTTGCCCGGGTTGGCGATGCCGGTGTTGACCAGGCCCGCGTTGAGCAAGCCGGTGTTGTAGTTGCCGCTGTTTCCGATGCCGG…	T	Mb0362c	PPE8	pilon_deletion
824045	CGTGTGGACCACCATCTCCGCGGCTCGTCAAGTGCCGGGTTTGTGGACCATCCCGCATACGGCACCGGGCAAGAGCCAGATCGGAGGGGCCAGCAACGCTGGTGGGTTGTTCCTCAACTGGGTGGATCGTGTTATTGGACCGGGCGATCCAGCGCTAGCCGATCCGCGGCGGGTGCCGGTGTGGCTGCCCTATATACGCGGCGAGCGCACCCCGTTCCATGAGCCCGATCGCCGGGCCGTGCTCGACGGTGTGGATCTCTCCCAGGACGCCGCATCGGTGCGGCGGGCCGCCTACGAGGCGTCGGGCTTCGTCGTGCGCCAGCTCATCGAGCTAAGCGGGGCGCCGGTGGCGCGCATCGTGGCGGCAGGCGGCGGCACCCGGATACAGCCTTGGATGCA…	C	CGTGTGGACCACCATCTCCGCGGCTCGTCAAGTGCCGGGTTTGTGGACCATCCCGCATACGGCACCGGGCAAGAGCCAGATCGGAGGGGCCAGCAACGCTGGTGGGTTGTTCCTCAACTGGGTGGATCGTGTTATTGGACCGGGCGATCCAGCGCTAGCCGATCCGCGGCGGGTGCCGGTGTGGCTGCCCTATATACGCGGCGAGCGCACCCCGTTCCATGAGCCCGATCGCCGGGCCGTGCTCGACGGTGTGGATCTCTCCCAGGACGCCGCATCGGTGCGGCGGGCCGCCTACGAGGCGTCGGGCTTCGTCGTGCGCCAGCTCATCGAGCTAAGCGGGGCGCCGGTGGCGCGCATCGTGGCGGCAGGCGGCGGCACCCGGATACAGCCTTGGATGCA…	Mb0750	xylB	pilon_deletion
1009474	GCGTGCGCTGCACGGCACGCCGGCCGCGCTCGGTGCCGACGCGGCGTCGATCAGGGCTGTGTCGGAGCAATCGCCGAACTATCGTGACGGCGCCTTCGTCAACCTGGATCCCGCGTCGATGTTCACCCTGGATCGCGAGGAGCTTCGGCTCATCGTGTGGGAGTTAGTGGCCAGACACAGTGCGAGCCGGCCGGCGGCGCCGATCCCGTTGGCCTCGCCGAATATCTACCGGGGTGACGCCAGCCGGCTCGCCGTCAGCTGGTTCGGTCACTCGACGGCGCTGCTGGAAATCGACGGCTACCGGGTGCTTACCGATCCGGTGTGGAGCGATCGGTGCTCACCGTCCGACGTCGTCGGCCCCCAGCGCCTGCATCCGCCGCCGGTGCAACTGGCAGCTCT…	G	GCGTGCGCTGCACGGCACGCCGGCCGCGCTCGGTGCCGACGCGGCGTCGATCAGGGCTGTGTCGGAGCAATCGCCGAACTATCGTGACGGCGCCTTCGTCAACCTGGATCCCGCGTCGATGTTCACCCTGGATCGCGAGGAGCTTCGGCTCATCGTGTGGGAGTTAGTGGCCAGACACAGTGCGAGCCGGCCGGCGGCGCCGATCCCGTTGGCCTCGCCGAATATCTACCGGGGTGACGCCAGCCGGCTCGCCGTCAGCTGGTTCGGTCACTCGACGGCGCTGCTGGAAATCGACGGCTACCGGGTGCTTACCGATCCGGTGTGGAGCGATCGGTGCTCACCGTCCGACGTCGTCGGCCCCCAGCGCCTGCATCCGCCGCCGGTGCAACTGGCAGCTCT…	Mb0930-Mb0931	Mb0930-Mb0931	pilon_deletion
1189860	GGTGCCGCCGGTGCCGCCGTCTCCACCGAATTGGCCGCCGTTGCCGGCACCGCCGGCGGTGCCGCCGCCGCCGCCGTTGCCGGCGTCACCGCCGTTGCCGGACAGCCAGCCGGCCGACCCGCCGTCGCCACCGCGGCCACCGGCGCCGCCCGCACCACCGGCGCCGCCCGGTTGGCTGGGTGGGCCGGGGGCGCCGGGACTGGCTTGTCCGCCGGCCCCGCCGGCGCCGCCG	G	GGTGCCGCCGGTGCCGCCGTCTCCACCGAATTGGCCGCCGTTGCCGGCACCGCCGGCGGTGCCGCCGCCGCCGCCGTTGCCGGCGTCACCGCCGTTGCCGGACAGCCAGCCGGCCGACCCGCCGTCGCCACCGCGGCCACCGGCGCCGCCCGCACCACCGGCGCCGCCCGGTTGGCTGGGTGGGCCGGGGGCGCCGGGACTGGCTTGTCCGCCGGCCCCGCCGGCGCCGCCG	Mb1096c	PE_PGRS19	pilon_deletion
1192571	GGTGCCGGCGTCGCCGCCGTTGCCGGACAGCCAGCCGGCCGACCCGCCGTCGCCACCGCGGCCGCCGGCGCCGCCCGCTCCGCCGGCGGCGCCGGTGTCGCCGGGCTCGCCCTGGACGCCGTCCCCGCCCTGACCGCCGGTTCCGCCGTCGCCGCCGACGCCGCCG	GGTGCCGGCGTCGCCGCCGTTGCCGGACAGCCAGCCGGCCGACCCGCCGTCGCCACCGCGGCCGCCGGCGCCGCCCGCTCCGCCGGCGGCGCCGGTGTCGCCGGGCTCGCCCTGGACGCCGTCCCCGCCCTGACCGCCGGTTCCGCCGTCGCCGCCGACGCCGCCG	G	Mb1097c	PE_PGRS20	pilon_deletion
1769053	GACTGCTGAAGAACATTCCACGCCAGGAGATCAACCATGACCACCACACCAGCACGTTTCAACCACTTGGTGACGGTAACCGACCTGGAAACCGGTGACCGCGCCGTCTGCGACCGCGACCAGGTGGCCGAGACGATCCGGGCGTGGTTCCCGGACGCGCCCTTGGAGGTGAGGGAAGCGCTCGTTCGGCTGCAGGCCGCGTTGAATCGGCACGAGCACACCGGCGAGCTCGAAGCGTTCCTGCGGATCAGCGTCGAGCACGCCGACGCCGCCGGCGGCGACGAGTGCGGCCCGGCGATCCTGGCCGGCCGCTCCGGGCCGGAACAAGCCGCCATCAACCGGCAACTCGGACTCGCCGGCGACGACGAGCCCGACGGCGACGACACCCCGCCGTGGAGC…	G	GACTGCTGAAGAACATTCCACGCCAGGAGATCAACCATGACCACCACACCAGCACGTTTCAACCACTTGGTGACGGTAACCGACCTGGAAACCGGTGACCGCGCCGTCTGCGACCGCGACCAGGTGGCCGAGACGATCCGGGCGTGGTTCCCGGACGCGCCCTTGGAGGTGAGGGAAGCGCTCGTTCGGCTGCAGGCCGCGTTGAATCGGCACGAGCACACCGGCGAGCTCGAAGCGTTCCTGCGGATCAGCGTCGAGCACGCCGACGCCGCCGGCGGCGACGAGTGCGGCCCGGCGATCCTGGCCGGCCGCTCCGGGCCGGAACAAGCCGCCATCAACCGGCAACTCGGACTCGCCGGCGACGACGAGCCCGACGGCGACGACACCCCGCCGTGGAGC…	Mb1606c-Mb1618c	Mb1606-Mb1618c	pilon_deletion
3737477	GGCAGGCCGCGTCCGCCGGTAGTTCCGTCGGCGGTGACGGCGGCAACGGCGGTGCCGGCGGTACGGGCACGAACGGGCACGCCGGCGGTGCGGGCGGCGCCGGCGGGCAGGCCGCGTCCGCCGGTAGTTCCGTCGGCGGTGACGGCGGCAACGGCGGTGCCGGCGGTACGGGCACGAACGGGCACGCCGGCGGTGCGGGCGGCGCCGGCGG	G	GGCAGGCCGCGTCCGCCGGTAGTTCCGTCGGCGGTGACGGCGGCAACGGCGGTGCCGGCGGTACGGGCACGAACGGGCACGCCGGCGGTGCGGGCGGCGCCGGCGGGCAGGCCGCGTCCGCCGGTAGTTCCGTCGGCGGTGACGGCGGCAACGGCGGTGCCGGCGGTACGGGCACGAACGGGCACGCCGGCGGTGCGGGCGGCGCCGGCGG	Mb3405c	dnaE2	pilon_deletion
4294091	CCCCCATGCCCATCGCCGGACCCGAACCGGCCCCACCCAAACCACCCACACC	C	C	Mb3906	espi	pilon_deletion
4309510	CCAGTTTGTTGTCCACGCCCGCAGGCGGATTGTGCGCCGACTGCACGATCCGGTTGATCACTTGGTAGGCAGTCAACTCGGGGAATTTGGCCCGCACCAGTGCCGCGACGCCGCTGACGTAGGCCGCCGAAAAGCTGGTGCCCCAGAACGGCATATTCTTCTCGCCTGGCCGCGACGGCGGGTAGGCATTGACCGGTCCGCCGCCTTGTGGCGATAGACCCATGATGTGGGTTCCCGGTGCCGCGACACCGACCCACGGACCCGACATGCTCTTGTCCAGTGCGGCGCCGTAGGCATCGACGGCACCTACCGACAGGACGTAATCAGAGAACCATGACGGTGACGACACAACCGTGACCTGATGCCAGTCCCGGGGATCTGACGGGTCCAGCGGGTCAT…	CCAGTTTGTTGTCCACGCCCGCAGGCGGATTGTGCGCCGACTGCACGATCCGGTTGATCACTTGGTAGGCAGTCAACTCGGGGAATTTGGCCCGCACCAGTGCCGCGACGCCGCTGACGTAGGCCGCCGAAAAGCTGGTGCCCCAGAACGGCATATTCTTCTCGCCTGGCCGCGACGGCGGGTAGGCATTGACCGGTCCGCCGCCTTGTGGCGATAGACCCATGATGTGGGTTCCCGGTGCCGCGACACCGACCCACGGACCCGACATGCTCTTGTCCAGTGCGGCGCCGTAGGCATCGACGGCACCTACCGACAGGACGTAATCAGAGAACCATGACGGTGACGACACAACCGTGACCTGATGCCAGTCCCGGGGATCTGACGGGTCCAGCGGGTCAT…	C	Mb3916c-Mb3917c	mycp2-eccd2	pilon_deletion

## Sheet: Sheet 2
Position	AF2122	Strain C68004	Strain N	Gene Mb#	Gene Name	Mutation Type	Base Change	Protein Change	VFclass	Virulence factors	Related genes
693131	G	G	GC	Mb0607	mce2Da	frameshift_variant	c.1395dupC	p.Ala466fs	Mammalian cell entry (mce) operons	Mce2	mce2D
1321678	C	C	CG	Mb1214	papA3	frameshift_variant	c.367dupG	p.Glu123fs	Cell surface components	GPL locus	papA3
3269413	T	T	TG	Mb2979C	Mb2979C	frameshift_variant	c.232dupC	p.His78fs	Cell surface components	PDIM (phthiocerol dimycocerosate) and PGL (phenolic glycolipid) biosynthesis and transport	-
4241570	CGCTGG	C	CGCTGG	Mb3856	fadD23	frameshift_variant	c.1077_1081delTGGGC	p.Lys363fs	Cell surface components	Trehalose-recycling ABC transporter	fad23
4241578	AG	A	AG	Mb3856	fadD23	frameshift_variant	c.1084delG	p.Ala362fs	Cell surface components	Trehalose-recycling ABC transporter	fad23
4294091	CCCCCATGCCCATCGCCGGACCCGAACCGGCCCCACCCAAACCACCCACACC	C	C	Mb3906	espi	pilon_deletion			Secretion system	ESX-1 (T7SS)	espI
4309510	CCAGTTTGTTGTCCACGCCCGCAGGCGGATTGTGCGCCGACTGCACGATCCGGTTGATCACTTGGTAGGCAGTCAACTCGGGGAATTTGGCCCGCACCAGTGCCGCGACGCCGCTGACGTAGGCCGCCGAAAAGCTGGTGCCCCAGAACGGCATATTCTTCTCGCCTGGCCGCGACGGCGGGTAGGCATTGACCGGTCCGCCGCCTTGTGGCGATAGACCCATGATGTGGGTTCCCGGTGCCGCGACACCGACCCACGGACCCGACATGCTCTTGTCCAGTGCGGCGCCGTAGGCATCGACGGCACCTACCGACAGGACGTAATCAGAGAACCATGACGGTGACGACACAACCGTGACCTGATGCCAGTCCCGGGGATCTGACGGGTCCAGCGGGTCAT…	CCAGTTTGTTGTCCACGCCCGCAGGCGGATTGTGCGCCGACTGCACGATCCGGTTGATCACTTGGTAGGCAGTCAACTCGGGGAATTTGGCCCGCACCAGTGCCGCGACGCCGCTGACGTAGGCCGCCGAAAAGCTGGTGCCCCAGAACGGCATATTCTTCTCGCCTGGCCGCGACGGCGGGTAGGCATTGACCGGTCCGCCGCCTTGTGGCGATAGACCCATGATGTGGGTTCCCGGTGCCGCGACACCGACCCACGGACCCGACATGCTCTTGTCCAGTGCGGCGCCGTAGGCATCGACGGCACCTACCGACAGGACGTAATCAGAGAACCATGACGGTGACGACACAACCGTGACCTGATGCCAGTCCCGGGGATCTGACGGGTCCAGCGGGTCAT…	C	Mb3916c-Mb3917c	mycp2-eccd2	pilon_deletion			Secretion system	ESX-2 (T7SS)	mycP2
									Secretion system	ESX-2 (T7SS)	eccD2
4317414	CG	C	CG	Mb3924C	eccc2	frameshift_variant	c.1408delC	p.Arg470fs	Secretion system	ESX-2 (T7SS)	eccC2
