# Supplementary material for: Comparative Study of the Molecular Basis of Pathogenicity of M. bovis Strains in a Mouse Model
Source: Int J Mol Sci. 2018 Dec 20;20(1):5. doi: 10.3390/ijms20010005 (PMC6337294; doi:10.3390/ijms20010005)
Supplement: Supplementary file 1 [file ijms-20-00005-s001.zip › ijms-395434 Supplementary materials/Supplementary Table 2.xlsx]

## Sheet: Sheet1
Position	AF2122	Strain C68004	Strain N	Gene Mb#	Gene Name	Mutation Type	Base Change	Protein Change
33930	C	C	T	Mb0032-Mb0033	Mb0032-bioF2	intergenic_region	n.33930C>T
49989	A	A	G	Mb0046C-Mb0047C	Mb0046C-ino1	intergenic_region	n.49989A>G
177719	C	T	C	Mb0155C-Mb0156C	Mb0155C-PE1	intergenic_region	n.177719C>T
189083	A	G	A	Mb0164C-Mb0165C	PE3-PE4	intergenic_region	n.189083A>G
286710	G	G	C	Mb0243-Mb0244	lpqI-Mb0244	intergenic_region	n.286710G>C
321607	C	C	G	Mb0274C-Mb0275C	Mb0274C-Mb0275C	intergenic_region	n.321607C>G
388150	A	A	G	Mb0326C-Mb0327	Mb0326C-pcp	intergenic_region	n.388150A>G
655094	T	T	C	Mb0577-Mb0578	grcC1-htpX	intergenic_region	n.655094T>C
698162	G	G	A	Mb0613C-Mb0614C	Mb0613C-vapc27	intergenic_region	n.698162G>A
836836	T	T	A	Mb0765C-Mb0766	Mb0765C-Mb0766	intergenic_region	n.836836T>A
963629	C	C	A	Mb0886-Mb0888	Mb0886-moaC2	intergenic_region	n.963629C>A
998196	T	C	T	Mb0918-Mb0919	Mb0918-Mb0919	intergenic_region	n.998196T>C
1097046	A	G	A	Mb1006C-Mb1007	PE_PGRS18-mprA	intergenic_region	n.1097046A>G
1097112	G	G	T	Mb1006C-Mb1007	PE_PGRS18-mprA	intergenic_region	n.1097112G>T
1152181	T	T	C	Mb1056C-Mb1057	kdpD-kdpF	intergenic_region	n.1152181T>C
1159274	T	T	C	Mb1062C-Mb1063C	trcR-Mb1063C	intergenic_region	n.1159274T>C
1159390	C	T	C	Mb1062C-Mb1063C	trcR-Mb1063C	intergenic_region	n.1159390C>T
1160992	A	G	A	Mb1065C-Mb1066C	Mb1065C-esxI	intergenic_region	n.1160992A>G
1191092	C	A	C	Mb1096C-Mb1097C	PE_PGRS19-PE_PGRS20	intergenic_region	n.1191092C>A
1340109	C	C	A	Mb1226C-Mb1227	Mb1226C-PE13	intergenic_region	n.1340109C>A
1372878	C	C	A	Mb1260-Mb1261C	lpqX-mrp	intergenic_region	n.1372878C>A
1378207	C	C	T	Mb1265C-Mb1266	Mb1265C-Mb1266	intergenic_region	n.1378207C>T
1470606	C	T	C	Mb1344-Mb1345C	Mb1344-Mb1345C	intergenic_region	n.1470606C>T
1527666	C	T	C	Mb1391C-Mb1392C	Mb1391C-Mb1392C	intergenic_region	n.1527666C>T
1536267	C	T	C	Mb1396C-Mb1397C	PPE19-Mb1397C	intergenic_region	n.1536267C>T
1541952	A	A	G	Mb1401A-Mb1402C	Mb1401A-Mb1402C	intergenic_region	n.1541952A>G
1562499	A	A	G	Mb1420-Mb1421	pyrF-PE15	intergenic_region	n.1562499A>G
1661807	T	T	G	Mb1507-Mb1508	echA12-Mb1508	intergenic_region	n.1661807T>G
1661808	T	T	A	Mb1507-Mb1508	echA12-Mb1508	intergenic_region	n.1661808T>A
1682044	C	T	C	Mb1527-Mb1528C	Mb1527-Mb1528C	intergenic_region	n.1682044C>T
1795896	C	C	T	Mb1632-Mb1633	hisI-chaA	intergenic_region	n.1795896C>T
1896112	A	A	G	Mb1708-Mb1709	moeX-Mb1709	intergenic_region	n.1896112A>G
1974665	T	C	T	Mb1782C-Mb1783C	PPE24-Mb1783C	intergenic_region	n.1974665T>C
2036697	C	T	C	Mb1828-Mb1829	PPE28-PPE29	intergenic_region	n.2036697C>T
2137049	C	T	C	Mb1927C-Mb1928	Mb1927C-Mb1928	intergenic_region	n.2137049C>T
2157527	G	G	A	Mb1950-Mb1951C	aceA-PPE34	intergenic_region	n.2157527G>A
2163576	C	G	C	Mb1951C-Mb1952C	PPE34-PPE35b	intergenic_region	n.2163576C>G
2209482	C	C	T	Mb2004A-Mb2005	vapB36-PE_PGRS35	intergenic_region	n.2209482C>T
2221361	C	C	T	Mb2017C-Mb2018	cmtr-Mb2018	intergenic_region	n.2221361C>T
2260145	G	G	A	Mb2050C-Mb2051C	Mb2050C-Mb2051C	intergenic_region	n.2260145G>A
2342951	G	G	A	Mb2124C-Mb2125C	pafa-pe21	intergenic_region	n.2342951G>A
2512772	A	A	G	Mb2279C-Mb2280C	Mb2279C-Mb2280C	intergenic_region	n.2512772A>G
2686710	A	A	G	Mb2438C-Mb2439C	Mb2438C-eis	intergenic_region	n.2686710A>G
2725582	T	T	C	Mb2479C-Mb2480C	Mb2479C-mobA	intergenic_region	n.2725582T>C
2757534	G	G	A	Mb2505C-Mb2506C	Mb2505C-Mb2506C	intergenic_region	n.2757534G>A
2882795	T	T	C	Mb2615C-Mb2616C	apt-Mb2616C	intergenic_region	n.2882795T>C
2931071	T	G	T	Mb2665C-Mb2666C	Mb2665C-Mb2666C	intergenic_region	n.2931071T>G
2931113	A	G	A	Mb2665C-Mb2666C	Mb2665C-Mb2666C	intergenic_region	n.2931113A>G
2942698	G	G	A	Mb2680-Mb2681	Mb2680-Mb2681	intergenic_region	n.2942698G>A
3002605	C	C	T	Mb2747C-Mb2748C	Mb2747C-Mb2748C	intergenic_region	n.3002605C>T
3053756	T	C	T	Mb2806C-Mb2807C	gpsI-lppU	intergenic_region	n.3053756T>C
3080448	A	C	A	Mb2837-Mb2838C	Mb2837-Mb2838C	intergenic_region	n.3080448A>C
3083760	C	C	A	Mb2839C-Mb2840C	Mb2839C-Mb2840C	intergenic_region	n.3083760C>A
3145688	T	T	G	Mb2898-Mb2899	mpt83-dipZ	intergenic_region	n.3145688T>G
3193631	A	.	G	Mb2944C-Mb2945C	amt-ftsY	intergenic_region	n.3193631A>G
3193687	A	.	G	Mb2944C-Mb2945C	amt-ftsY	intergenic_region	n.3193687A>G
3304946	C	G	C	Mb3010C-Mb3011C	hupB-leuD	intergenic_region	n.3304946C>G
3330907	G	A	G	Mb3035C-Mb3036C	pfkA-gatA	intergenic_region	n.3330907G>A
3347875	G	G	A	Mb3053C-Mb3054C	Mb3053C-fixB	intergenic_region	n.3347875G>A
3356096	T	T	C	Mb3060C-Mb3061	Mb3060C-Mb3061	intergenic_region	n.3356096T>C
3396650	G	A	G	Mb3098-Mb3099C	Mb3098-Mb3099C	intergenic_region	n.3396650G>A
3451754	C	C	T	Mb3151C-Mb3152C	Mb3151C-Mb3152C	intergenic_region	n.3451754C>T
3460907	C	T	C	Mb3159-Mb3160	PPE50-PPE51	intergenic_region	n.3460907C>T
3503765	A	A	G	Mb3198C-Mb3199	Mb3198C-Mb3199	intergenic_region	n.3503765A>G
3546728	C	C	G	Mb3236C-Mb3237	Mb3236C-rhlE	intergenic_region	n.3546728C>G
3649883	C	T	C	Mb3331C-Mb3332	lpdA-Mb3332	intergenic_region	n.3649883C>T
3755786	G	G	A	Mb3415C-Mb3416C	idsB-vapc46	intergenic_region	n.3755786G>A
3769174	C	A	C	Mb3428-Mb3429C	Mb3428-guaA	intergenic_region	n.3769174C>A
3798515	A	A	C	Mb3457C-Mb3458C	alr-Mb3458C	intergenic_region	n.3798515A>C
3846570	A	A	G	Mb3505-Mb3507	PPE60-Mb3507	intergenic_region	n.3846570A>G
3871029	A	G	A	Mb3531C-Mb3532C	yrbE4A-Mb3532C	intergenic_region	n.3871029A>G
4003975	G	G	A	Mb3646C-Mb3647	espa-lpqG	intergenic_region	n.4003975G>A
4017319	A	C	A	Mb3659-Mb3660	Mb3659-Mb3660	intergenic_region	n.4017319A>C
4029201	G	A	G	Mb3670C-Mb3671C	topA-Mb3671C	intergenic_region	n.4029201G>A
4040926	A	A	G	Mb3684C-Mb3685	Mb3684C-Mb3685	intergenic_region	n.4040926A>G
4195032	A	A	T	Mb3828-Mb3829C	Mb3828-accD4	intergenic_region	n.4195032A>T
4205111	G	C	G	Mb3832C-Mb3833C	Mb3832C-fbpD	intergenic_region	n.4205111G>C
4207380	C	T	C	Mb3834C-Mb3835C	fbpA-aftb	intergenic_region	n.4207380C>T
4228655	G	G	A	Mb3852-Mb3853C	Mb3852-mmpL8	intergenic_region	n.4228655G>A
4228804	C	C	T	Mb3852-Mb3853C	Mb3852-mmpL8	intergenic_region	n.4228804C>T
4254816	T	T	C	Mb3870-Mb3871	Mb3870-bfrB	intergenic_region	n.4254816T>C
4264139	A	T	A	Mb3878-Mb3879	Mb3878-espr	intergenic_region	n.4264139A>T
4270348	T	T	G	Mb3887C-Mb3888C	Mb3887C-gltD	intergenic_region	n.4270348T>G
4291474	C	C	A	Mb3901-Mb3902	ecccb1-PE35	intergenic_region	n.4291474C>A
4329469	C	T	C	Mb3935C-Mb3936C	esxF-Mb3936C	intergenic_region	n.4329469C>T
4341547	C	C	T	Mb3945-Mb3946	trxC-Mb3946	intergenic_region	n.4341547C>T
3193	A	A	G	Mb0002	dnaN	missense_variant	c.1142A>G	p.Asn381Ser
9217	C	C	A	Mb0006	gyrA	missense_variant	c.1916C>A	p.Ala639Asp
10727	G	G	A	Mb0007	Mb0007	missense_variant	c.814G>A	p.Val272Ile
24678	G	G	A	Mb0020C	fhaa	missense_variant	c.748C>T	p.His250Tyr
25287	G	G	C	Mb0020C	fhaa	missense_variant	c.139C>G	p.Arg47Gly
26292	C	C	A	Mb0021C	Mb0021C	missense_variant	c.571G>T	p.Ala191Ser
27865	T	T	G	Mb0023	Mb0023	missense_variant	c.290T>G	p.Val97Gly
29061	C	T	C	Mb0024	Mb0024	missense_variant	c.719C>T	p.Thr240Ile
31311	T	T	C	Mb0028	Mb0028	missense_variant	c.139T>C	p.Phe47Leu
40583	C	C	T	Mb0038C	Mb0038C	missense_variant	c.604G>A	p.Val202Met
65857	A	A	G	Mb0063	celA1	missense_variant	c.316A>G	p.Ile106Val
81901	A	A	G	Mb0074	Mb0074	missense_variant	c.190A>G	p.Ile64Val
90964	T	T	C	Mb0086	Mb0086	missense_variant	c.530T>C	p.Val177Ala
96244	G	A	G	Mb0090	hycE	missense_variant	c.796G>A	p.Ala266Thr
103686	C	C	G	Mb0096C	Mb0096C	missense_variant	c.13G>C	p.Ala5Pro
103811	C	G	C	Mb0097C	Mb0097C	missense_variant	c.654G>C	p.Trp218Cys
103813	A	G	A	Mb0097C	Mb0097C	missense_variant	c.652T>C	p.Trp218Arg
132836	T	T	G	Mb0113	PE_PGRS1	missense_variant	c.1417T>G	p.Phe473Val
140686	A	G	A	Mb0120C	ldta	missense_variant	c.377T>C	p.Ile126Thr
143799	T	C	T	Mb0122C	oxcA	missense_variant	c.118A>G	p.Thr40Ala
148871	G	A	G	Mb0127	Mb0127	missense_variant	c.343G>A	p.Ala115Thr
162499	A	A	G	Mb0139-3	Mb0139-3	missense_variant	c.46A>G	p.Arg16Gly
167298	G	G	A	Mb0145	Mb0145	missense_variant	c.199G>A	p.Glu67Lys
171507	G	G	C	Mb0150	Mb0150	missense_variant	c.103G>C	p.Ala35Pro
177737	A	A	C	Mb0156C	PE1	missense_variant	c.1763T>G	p.Ile588Ser
179885	G	A	G	Mb0157C	PE2	missense_variant	c.1202C>T	p.Pro401Leu
209199	A	A	G	Mb0184	Mb0184	missense_variant	c.70A>G	p.Thr24Ala
213315	G	G	A	Mb0188C	sigG	missense_variant	c.1018C>T	p.His340Tyr
223919	C	T	C	Mb0198	Mb0198	missense_variant	c.121C>T	p.Pro41Ser
225861	T	T	C	Mb0199C	Mb0199C	missense_variant	c.904A>G	p.Ser302Gly
227215	G	G	A	Mb0200	Mb0200	missense_variant	c.145G>A	p.Val49Ile
239591	G	G	A	Mb0208C	mmpL11	missense_variant	c.1898C>T	p.Ala633Val
265929	C	C	T	Mb0228C	Mb0228C	missense_variant	c.160G>A	p.Ala54Thr
269989	T	T	C	Mb0232C	Mb0232C	missense_variant	c.1175A>G	p.Asn392Ser
272534	C	C	T	Mb0233	Mb0233	missense_variant	c.1156C>T	p.Arg386Cys
292269	T	T	C	Mb0250C	fadE5	missense_variant	c.1690A>G	p.Thr564Ala
327543	A	A	G	Mb0278C	Mb0278C	missense_variant	c.491T>C	p.Leu164Pro
333010	T	G	T	Mb0285C	PE_PGRS3a	missense_variant	c.1424A>C	p.Glu475Ala
351843	C	C	T	Mb0294	PPE4	missense_variant	c.907C>T	p.Pro303Ser
396038	C	T	C	Mb0336C	Mb0336C	missense_variant	c.313G>A	p.Gly105Ser
407246	C	G	C	Mb0346C	Mb0346C	missense_variant	c.2233G>C	p.Glu745Gln
424680	C	T	C	Mb0361	hspR	missense_variant	c.13C>T	p.Pro5Ser
434410	G	G	C	Mb0362C	PPE8	missense_variant	c.1287C>G	p.Phe429Leu
439138	G	G	T	Mb0366	Mb0366	missense_variant	c.604G>T	p.Ala202Ser
446432	T	T	C	Mb0375C	Mb0375C	missense_variant	c.1111A>G	p.Ser371Gly
450923	A	A	G	Mb0380C	Mb0380C	missense_variant	c.1898T>C	p.Leu633Pro
459187	G	G	T	Mb0389C	pyrE	missense_variant	c.211C>A	p.Leu71Ile
460834	T	T	C	Mb0391C	clpB	missense_variant	c.2186A>G	p.Glu729Gly
472595	T	T	C	Mb0398C	ndhA	missense_variant	c.1064A>G	p.Asn355Ser
475581	C	C	T	Mb0400C	Mb0400C	missense_variant	c.280G>A	p.Ala94Thr
479644	G	A	G	Mb0406C	fadE7	missense_variant	c.1129C>T	p.Pro377Ser
485584	G	A	G	Mb0411	fadD30	missense_variant	c.590G>A	p.Arg197His
502639	T	T	C	Mb0423	thiO	missense_variant	c.473T>C	p.Val158Ala
518522	C	T	C	Mb0436C	Mb0436C	missense_variant	c.301G>A	p.Gly101Arg
526869	A	A	G	Mb0445C	psd	missense_variant	c.233T>C	p.Val78Ala
551001	A	A	G	Mb0467	Mb0467	missense_variant	c.308A>G	p.Glu103Gly
556349	T	T	C	Mb0474C	Mb0474C	missense_variant	c.977A>G	p.Gln326Arg
577068	G	T	G	Mb0496	msha	missense_variant	c.758G>T	p.Arg253Leu
588506	A	A	G	Mb0507	Mb0507	missense_variant	c.962A>G	p.Asn321Ser
598840	A	A	T	Mb0519	mmpL2	missense_variant	c.491A>T	p.Asp164Val
607384	C	A	C	Mb0527	Mb0527	missense_variant	c.85C>A	p.Arg29Ser
638893	G	G	T	Mb0560C	Mb0560C	missense_variant	c.321C>A	p.Asp107Glu
642875	C	G	C	Mb0566C	fadD8	missense_variant	c.1180G>C	p.Asp394His
643261	C	C	T	Mb0566C	fadD8	missense_variant	c.794G>A	p.Gly265Asp
699618	C	C	T	Mb0616C	Mb0616C	missense_variant	c.38G>A	p.Arg13His
707555	C	C	T	Mb0628C	Mb0628C	missense_variant	c.35G>A	p.Arg12Gln
713327	G	G	C	Mb0635	galT	missense_variant	c.547G>C	p.Gly183Arg
722171	C	C	T	Mb0645C	recD	missense_variant	c.808G>A	p.Glu270Lys
724325	A	A	C	Mb0647C	recBa	missense_variant	c.1934T>G	p.Leu645Arg
725895	G	G	C	Mb0647C	recBa	missense_variant	c.364C>G	p.His122Asp
732502	G	G	A	Mb0652	Mb0652	missense_variant	c.154G>A	p.Gly52Ser
738102	T	G	T	Mb0661C	mmaA4	missense_variant	c.338A>C	p.Glu113Ala
760347	C	A	C	Mb0683	vapb8	missense_variant	c.47C>A	p.Ala16Glu
769611	G	G	A	Mb0688C	Mb0688C	missense_variant	c.1756C>T	p.Arg586Cys
770382	C	C	T	Mb0688C	Mb0688C	missense_variant	c.985G>A	p.Gly329Arg
772029	A	A	G	Mb0689	end	missense_variant	c.469A>G	p.Ile157Val
792617	C	A	C	Mb0709C	Mb0709C	missense_variant	c.226G>T	p.Ala76Ser
833960	G	C	G	Mb0761	Mb0761	missense_variant	c.361G>C	p.Val121Leu
843685	A	A	G	Mb0770	vapc31	missense_variant	c.268A>G	p.Met90Val
843812	T	C	T	Mb0770	vapc31	missense_variant	c.395T>C	p.Phe132Ser
844715	A	A	G	Mb0773C	mmsB	missense_variant	c.707T>C	p.Phe236Ser
846819	C	C	A	Mb0775C	mmsA	missense_variant	c.1325G>T	p.Gly442Val
871318	G	A	G	Mb0799C	Mb0799C	missense_variant	c.635C>T	p.Ala212Val
894631	A	G	A	Mb0823	pepC	missense_variant	c.484A>G	p.Thr162Ala
941645	G	G	C	Mb0867C	narL	missense_variant	c.217C>G	p.Pro73Ala
948811	A	G	A	Mb0874C	Mb0874C	missense_variant	c.413T>C	p.Val138Ala
951627	T	T	C	Mb0876C	pdc	missense_variant	c.247A>G	p.Thr83Ala
952622	C	C	T	Mb0878	far	missense_variant	c.236C>T	p.Ala79Val
954825	C	C	A	Mb0881C	dapc	missense_variant	c.850G>T	p.Val284Leu
963848	T	C	T	Mb0888	moaC2	missense_variant	c.184T>C	p.Cys62Arg
967749	T	T	G	Mb0893C	moaA2	missense_variant	c.59A>C	p.Asp20Ala
1016859	T	T	C	Mb0936	Mb0936	missense_variant	c.158T>C	p.Phe53Ser
1018494	A	A	G	Mb0937C	Mb0937C	missense_variant	c.698T>C	p.Leu233Pro
1021422	A	G	A	Mb0939C	PPE14	missense_variant	c.374T>C	p.Ile125Thr
1034434	G	C	G	Mb0950C	Mb0950C	missense_variant	c.663C>G	p.Asp221Glu
1036253	A	G	A	Mb0951	pstS3	missense_variant	c.886A>G	p.Thr296Ala
1038422	T	T	C	Mb0954C	pknDb	missense_variant	c.1073A>G	p.Asp358Gly
1042449	T	T	C	Mb0958	pstBb	missense_variant	c.473T>C	p.Leu158Pro
1066078	C	C	A	Mb0979	Mb0979	missense_variant	c.485C>A	p.Pro162Gln
1069465	A	A	C	Mb0982	purH	missense_variant	c.794A>C	p.Asp265Ala
1072307	C	C	T	Mb0984	Mb0984	missense_variant	c.586C>T	p.Arg196Trp
1076264	C	T	C	Mb0988C	Mb0988C	missense_variant	c.301G>A	p.Ala101Thr
1079927	C	C	T	Mb0994	ctpV	missense_variant	c.718C>T	p.His240Tyr
1101652	A	G	A	Mb1011C	mscL	missense_variant	c.308T>C	p.Val103Ala
1113137	G	G	A	Mb1023	Mb1023	missense_variant	c.275G>A	p.Gly92Asp
1115324	C	C	T	Mb1025	Mb1025	missense_variant	c.98C>T	p.Ala33Val
1138057	C	C	T	Mb1046C	glmU	missense_variant	c.479G>A	p.Gly160Glu
1153492	G	G	C	Mb1058	kdpA	missense_variant	c.1006G>C	p.Glu336Gln
1166496	A	A	C	Mb1072C	Mb1072C	missense_variant	c.787T>G	p.Cys263Gly
1178114	A	G	A	Mb1085	Mb1085	missense_variant	c.11A>G	p.Asp4Gly
1182103	T	T	C	Mb1087	fadD14	missense_variant	c.944T>C	p.Phe315Ser
1186381	A	G	A	Mb1092C	Mb1092C	missense_variant	c.919T>C	p.Tyr307His
1189862	T	C	T	Mb1096C	PE_PGRS19	missense_variant	c.1051A>G	p.Thr351Ala
1197384	T	T	C	Mb1100C	echA9	missense_variant	c.97A>G	p.Thr33Ala
1199951	T	C	T	Mb1103C	fadA3	missense_variant	c.811A>G	p.Thr271Ala
1212203	A	G	A	Mb1115	Mb1115	missense_variant	c.221A>G	p.Glu74Gly
1224899	A	G	A	Mb1125	phoH2	missense_variant	c.503A>G	p.Asp168Gly
1253221	G	G	T	Mb1159C	Mb1159C	missense_variant	c.1151C>A	p.Ala384Asp
1259567	G	G	A	Mb1163	Mb1163	missense_variant	c.844G>A	p.Asp282Asn
1290948	C	C	T	Mb1193	narG	missense_variant	c.2221C>T	p.Pro741Ser
1303781	T	T	G	Mb1205C	PE12	missense_variant	c.302A>C	p.Asn101Thr
1307486	C	C	T	Mb1208C	fadH	missense_variant	c.2018G>A	p.Arg673Lys
1309247	T	T	G	Mb1208C	fadH	missense_variant	c.257A>C	p.His86Pro
1309931	T	T	G	Mb1209C	Mb1209C	missense_variant	c.139A>C	p.Met47Leu
1314197	A	G	A	Mb1212C	Mb1212C	missense_variant	c.380T>C	p.Val127Ala
1323617	A	A	G	Mb1215	mmpL10	missense_variant	c.820A>G	p.Lys274Glu
1341371	G	G	A	Mb1228	PPE18	missense_variant	c.745G>A	p.Val249Met
1341381	C	C	G	Mb1228	PPE18	missense_variant	c.755C>G	p.Thr252Ser
1342105	A	A	G	Mb1229	esxK	missense_variant	c.172A>G	p.Thr58Ala
1362645	T	T	C	Mb1249C	Mb1249C	missense_variant	c.427A>G	p.Thr143Ala
1362697	G	G	C	Mb1249C	Mb1249C	missense_variant	c.375C>G	p.Asp125Glu
1379708	G	G	C	Mb1267	lpqY	missense_variant	c.913G>C	p.Gly305Arg
1405922	C	G	C	Mb1289	udgb	missense_variant	c.319C>G	p.Arg107Gly
1410894	C	C	T	Mb1295	Mb1295	missense_variant	c.737C>T	p.Ala246Val
1412885	C	A	C	Mb1297C	pknH1	missense_variant	c.1130G>T	p.Gly377Val
1412893	T	A	T	Mb1297C	pknH1	missense_variant	c.1122A>T	p.Leu374Phe
1426180	C	C	T	Mb1304C	Mb1304C	missense_variant	c.426G>A	p.Met142Ile
1438026	G	G	A	Mb1313C	oppC	missense_variant	c.673C>T	p.Leu225Phe
1463734	A	G	A	Mb1337	atpE	missense_variant	c.232A>G	p.Thr78Ala
1467273	G	G	C	Mb1340	atpA	missense_variant	c.1588G>C	p.Glu530Gln
1484942	G	A	G	Mb1353C	Mb1353C	missense_variant	c.4C>T	p.Pro2Ser
1490953	G	A	G	Mb1360C	PE_PGRS24	missense_variant	c.1457C>T	p.Ala486Val
1492328	C	T	C	Mb1360C	PE_PGRS24	missense_variant	c.82G>A	p.Ala28Thr
1524526	G	C	G	Mb1390C	moeY	missense_variant	c.1951C>G	p.Arg651Gly
1537373	T	T	G	Mb1398C	Mb1398C	missense_variant	c.464A>C	p.Asn155Thr
1547426	A	C	A	Mb1407	Mb1407	missense_variant	c.328A>C	p.Ser110Arg
1549884	C	C	G	Mb1410	Mb1410	missense_variant	c.965C>G	p.Pro322Arg
1552097	A	G	A	Mb1412C	Mb1412C	missense_variant	c.209T>C	p.Val70Ala
1553718	T	T	C	Mb1413C	Mb1413C	missense_variant	c.26A>G	p.His9Arg
1591357	A	G	A	Mb1450	ribA2	missense_variant	c.245A>G	p.His82Arg
1594398	G	A	G	Mb1454	Mb1454	missense_variant	c.178G>A	p.Val60Met
1597464	G	A	G	Mb1456	Mb1456	missense_variant	c.770G>A	p.Arg257His
1597847	G	T	G	Mb1457	Mb1457	missense_variant	c.251G>T	p.Ser84Ile
1597853	T	T	C	Mb1457	Mb1457	missense_variant	c.257T>C	p.Val86Ala
1600443	G	A	G	Mb1460	Mb1460	missense_variant	c.70G>A	p.Gly24Ser
1608823	C	G	C	Mb1466	Mb1466	missense_variant	c.25C>G	p.Pro9Ala
1627834	C	C	G	Mb1483C	tal	missense_variant	c.1003G>C	p.Gly335Arg
1628068	A	G	A	Mb1483C	tal	missense_variant	c.769T>C	p.Ser257Pro
1637911	C	C	G	Mb1487C	PE_PGRS28	missense_variant	c.1474G>C	p.Ala492Pro
1637947	C	C	G	Mb1487C	PE_PGRS28	missense_variant	c.1438G>C	p.Gly480Arg
1637950	A	A	G	Mb1487C	PE_PGRS28	missense_variant	c.1435T>C	p.Ser479Pro
1638003	C	C	G	Mb1487C	PE_PGRS28	missense_variant	c.1382G>C	p.Ser461Thr
1638020	G	G	C	Mb1487C	PE_PGRS28	missense_variant	c.1365C>G	p.His455Gln
1638030	A	A	G	Mb1487C	PE_PGRS28	missense_variant	c.1355T>C	p.Ile452Thr
1638033	G	G	A	Mb1487C	PE_PGRS28	missense_variant	c.1352C>T	p.Thr451Met
1639941	C	C	G	Mb1488	Mb1488	missense_variant	c.406C>G	p.Pro136Ala
1642733	G	G	C	Mb1491C	Mb1491C	missense_variant	c.848C>G	p.Ala283Gly
1643975	G	G	A	Mb1492C	Mb1492C	missense_variant	c.503C>T	p.Ala168Val
1646488	A	A	G	Mb1494C	Mb1494C	missense_variant	c.806T>C	p.Val269Ala
1659174	A	G	A	Mb1504	ctpD	missense_variant	c.1057A>G	p.Thr353Ala
1703195	T	T	C	Mb1549C	mmpL12	missense_variant	c.2840A>G	p.Asn947Ser
1705425	C	C	T	Mb1549C	mmpL12	missense_variant	c.610G>A	p.Ala204Thr
1710109	T	T	C	Mb1553C	Mb1553C	missense_variant	c.374A>G	p.Tyr125Cys
1711762	A	A	T	Mb1554C	pks5	missense_variant	c.5070T>A	p.His1690Gln
1726198	C	C	T	Mb1563	ileS	missense_variant	c.1258C>T	p.Pro420Ser
1731901	A	A	G	Mb1567	Mb1567	missense_variant	c.635A>G	p.His212Arg
1751491	A	A	G	Mb1583	mmpL6	missense_variant	c.877A>G	p.Thr293Ala
1769054	A	T	A	Mb1598A	Mb1598A	missense_variant	c.20T>A	p.Val7Asp
1775033	C	.	T	Mb1608C	Mb1608C	missense_variant	c.655G>A	p.Ala219Thr
1806623	T	G	T	Mb1643	pykA	missense_variant	c.660T>G	p.Asp220Glu
1817260	G	A	G	Mb1651C	cya	missense_variant	c.386C>T	p.Ala129Val
1828312	A	G	A	Mb1659	uvrB	missense_variant	c.1463A>G	p.Glu488Gly
1834912	A	A	G	Mb1664	uvrA	missense_variant	c.1397A>G	p.Glu466Gly
1852846	T	T	C	Mb1679C	PE_PGRS30	missense_variant	c.2332A>G	p.Thr778Ala
1859967	T	T	G	Mb1684	argF	missense_variant	c.251T>G	p.Leu84Arg
1863248	T	C	T	Mb1687	argH	missense_variant	c.815T>C	p.Val272Ala
1870095	G	G	C	Mb1689	pks7	missense_variant	c.4997G>C	p.Arg1666Pro
1871114	G	T	G	Mb1689	pks7	missense_variant	c.6016G>T	p.Asp2006Tyr
1933765	C	C	T	Mb1744	Mb1744	missense_variant	c.440C>T	p.Ala147Val
1934968	A	G	A	Mb1746	Mb1746	missense_variant	c.410A>G	p.Lys137Arg
1942954	C	C	T	Mb1755	Mb1755	missense_variant	c.1354C>T	p.Arg452Cys
1950588	C	C	T	Mb1763C	Mb1763C	missense_variant	c.235G>A	p.Ala79Thr
1954048	C	T	C	Mb1766C	narK2	missense_variant	c.1129G>A	p.Ala377Thr
2005647	G	G	A	Mb1806	cyp144	missense_variant	c.125G>A	p.Gly42Asp
2022473	G	G	T	Mb1817	PPE26	missense_variant	c.820G>T	p.Ala274Ser
2023856	T	T	C	Mb1818	PPE27	missense_variant	c.568T>C	p.Ser190Pro
2035223	G	G	C	Mb1828	PPE28	missense_variant	c.907G>C	p.Ala303Pro
2069092	T	T	C	Mb1860	Mb1860	missense_variant	c.277T>C	p.Cys93Arg
2092217	C	C	G	Mb1879	ureA	missense_variant	c.251C>G	p.Ala84Gly
2093100	C	C	G	Mb1881	ureC	missense_variant	c.521C>G	p.Ala174Gly
2094633	T	T	A	Mb1882	ureF	missense_variant	c.321T>A	p.Asp107Glu
2096247	G	A	G	Mb1884	ureD	missense_variant	c.607G>A	p.Ala203Thr
2097325	C	C	G	Mb1885C	ndh	missense_variant	c.337G>C	p.Asp113His
2098874	C	C	T	Mb1887C	Mb1887C	missense_variant	c.568G>A	p.Val190Ile
2104622	G	G	A	Mb1893	adhA	missense_variant	c.460G>A	p.Gly154Ser
2121160	T	C	T	Mb1908	Mb1908	missense_variant	c.638T>C	p.Ile213Thr
2123464	A	A	G	Mb1910	glnA3	missense_variant	c.823A>G	p.Thr275Ala
2131575	A	A	G	Mb1919	Mb1919	missense_variant	c.683A>G	p.Asp228Gly
2141815	T	T	C	Mb1935C	lipJ	missense_variant	c.509A>G	p.Gln170Arg
2161120	G	G	A	Mb1951C	PPE34	missense_variant	c.2236C>T	p.Pro746Ser
2164363	A	A	G	Mb1952C	PPE35b	missense_variant	c.335T>C	p.Ile112Thr
2173625	G	G	T	Mb1960	fadD31	missense_variant	c.494G>T	p.Arg165Leu
2174693	C	T	C	Mb1960	fadD31	missense_variant	c.1562C>T	p.Ala521Val
2179726	G	G	A	Mb1967	tpx	missense_variant	c.310G>A	p.Ala104Thr
2184434	G	G	T	Mb1971	Mb1971	missense_variant	c.1006G>T	p.Asp336Tyr
2210002	G	A	G	Mb2005	PE_PGRS35	missense_variant	c.433G>A	p.Gly145Ser
2210027	C	G	C	Mb2005	PE_PGRS35	missense_variant	c.458C>G	p.Ala153Gly
2230299	C	C	G	Mb2024	Mb2024	missense_variant	c.142C>G	p.Gln48Glu
2264302	T	G	T	Mb2054C	pfkB	missense_variant	c.448A>C	p.Ser150Arg
2267557	G	C	G	Mb2058	acg	missense_variant	c.105G>C	p.Glu35Asp
2268821	G	A	G	Mb2059C	Mb2059C	missense_variant	c.586C>T	p.Pro196Ser
2275806	A	A	G	Mb2067C	Mb2067C	missense_variant	c.365T>C	p.Val122Ala
2280062	C	C	T	Mb2072	lppI	missense_variant	c.470C>T	p.Pro157Leu
2284765	C	G	C	Mb2074C	pks12	missense_variant	c.10546G>C	p.Asp3516His
2284768	C	T	C	Mb2074C	pks12	missense_variant	c.10543G>A	p.Val3515Met
2286517	T	T	C	Mb2074C	pks12	missense_variant	c.8794A>G	p.Ser2932Gly
2287327	C	C	T	Mb2074C	pks12	missense_variant	c.7984G>A	p.Gly2662Ser
2308525	G	A	G	Mb2088C	cobN	missense_variant	c.553C>T	p.Arg185Cys
2327146	C	C	T	Mb2108	Mb2108	missense_variant	c.2138C>T	p.Ala713Val
2336369	G	G	T	Mb2119C	helY	missense_variant	c.1940C>A	p.Ala647Asp
2345430	C	C	G	Mb2126	Mb2126	missense_variant	c.790C>G	p.Arg264Gly
2360219	G	A	G	Mb2139C	mpa	missense_variant	c.908C>T	p.Ala303Val
2384647	A	G	A	Mb2164C	TB18.6	missense_variant	c.491T>C	p.Ile164Thr
2387200	G	G	A	Mb2166C	pare2	missense_variant	c.236C>T	p.Ala79Val
2410761	G	A	G	Mb2187C	pbpB	missense_variant	c.1130C>T	p.Ala377Val
2412881	C	C	G	Mb2188C	Mb2188C	missense_variant	c.161G>C	p.Arg54Pro
2427389	G	G	A	Mb2203	Mb2203	missense_variant	c.643G>A	p.Asp215Asn
2451350	T	T	C	Mb2225C	adok	missense_variant	c.236A>G	p.Asp79Gly
2453801	G	G	A	Mb2228C	Mb2228C	missense_variant	c.221C>T	p.Ala74Val
2458961	T	T	C	Mb2233C	ilvE	missense_variant	c.568A>G	p.Thr190Ala
2467503	C	C	T	Mb2239	Mb2239	missense_variant	c.320C>T	p.Thr107Ile
2475545	A	A	G	Mb2245C	glnE	missense_variant	c.367T>C	p.Ser123Pro
2482481	A	A	G	Mb2250	Mb2250	missense_variant	c.92A>G	p.Asp31Gly
2492067	C	T	C	Mb2260C	cobD	missense_variant	c.868G>A	p.Val290Met
2515130	T	G	T	Mb2282C	Mb2282C	missense_variant	c.241A>C	p.Ser81Arg
2518722	T	C	T	Mb2285C	Mb2285C	missense_variant	c.196A>G	p.Met66Val
2538021	C	T	C	Mb2304	Mb2304	missense_variant	c.74C>T	p.Ala25Val
2549198	G	A	G	Mb2317	Mb2317	missense_variant	c.421G>A	p.Gly141Arg
2558467	A	A	G	Mb2327	Mb2327	missense_variant	c.653A>G	p.Asp218Gly
2591418	G	G	A	Mb2362	cysK1	missense_variant	c.616G>A	p.Ala206Thr
2646060	G	G	A	Mb2404C	mbtB	missense_variant	c.2260C>T	p.Arg754Cys
2662768	A	G	A	Mb2416	Mb2416	missense_variant	c.215A>G	p.Asp72Gly
2663582	C	T	C	Mb2417	Mb2417	missense_variant	c.575C>T	p.Pro192Leu
2666661	C	C	G	Mb2419C	cysA1	missense_variant	c.784G>C	p.Ala262Pro
2687721	C	C	T	Mb2439C	eis	missense_variant	c.226G>A	p.Ala76Thr
2688315	G	A	G	Mb2440C	Mb2440C	missense_variant	c.596C>T	p.Thr199Ile
2689902	A	A	G	Mb2442C	gpgp	missense_variant	c.494T>C	p.Val165Ala
2711858	G	G	A	Mb2467C	obg	missense_variant	c.403C>T	p.Arg135Cys
2733592	A	A	G	Mb2486	Mb2486	missense_variant	c.165A>G	p.Ile55Met
2749455	A	A	G	Mb2501C	Mb2501C	missense_variant	c.89T>C	p.Val30Ala
2761362	G	G	A	Mb2508C	plsC	missense_variant	c.874C>T	p.Arg292Cys
2770129	G	A	G	Mb2515C	Mb2515C	missense_variant	c.1964C>T	p.Ala655Val
2781544	T	C	T	Mb2524C	bkdb	missense_variant	c.647A>G	p.His216Arg
2788805	A	A	C	Mb2530C	accD1	missense_variant	c.878T>G	p.Val293Gly
2794510	T	G	T	Mb2536C	Mb2536C	missense_variant	c.1292A>C	p.Gln431Pro
2810409	T	G	T	Mb2551C	Mb2551C	missense_variant	c.341A>C	p.Asp114Ala
2824363	A	A	G	Mb2558	Mb2558	missense_variant	c.281A>G	p.Glu94Gly
2847183	G	G	A	Mb2585C	alaS	missense_variant	c.1166C>T	p.Thr389Ile
2855627	G	G	C	Mb2593	glnQ	missense_variant	c.424G>C	p.Gly142Arg
2875783	A	A	G	Mb2610	dhaA	missense_variant	c.286A>G	p.Thr96Ala
2875790	A	A	C	Mb2610	dhaA	missense_variant	c.293A>C	p.Asp98Ala
2899163	C	T	C	Mb2629	Mb2629	missense_variant	c.310C>T	p.His104Tyr
2915413	A	A	G	Mb2647	Mb2647	missense_variant	c.170A>G	p.His57Arg
2920011	G	G	A	Mb2654C	Mb2654C	missense_variant	c.422C>T	p.Ala141Val
2933794	T	T	C	Mb2667C	PE_PGRS46	missense_variant	c.521A>G	p.Asp174Gly
2935579	G	C	G	Mb2670	dedA	missense_variant	c.121G>C	p.Ala41Pro
2943393	A	A	C	Mb2683C	Mb2683C	missense_variant	c.20T>G	p.Val7Gly
2946244	C	C	T	Mb2688	Mb2688	missense_variant	c.71C>T	p.Ala24Val
2946800	A	C	A	Mb2689C	Mb2689C	missense_variant	c.932T>G	p.Leu311Trp
2956778	G	A	G	Mb2698	echA15	missense_variant	c.718G>A	p.Gly240Arg
2978162	C	A	C	Mb2721	ppgK	missense_variant	c.257C>A	p.Thr86Asn
2978164	C	G	C	Mb2721	ppgK	missense_variant	c.259C>G	p.His87Asp
2998243	C	C	G	Mb2743C	fadE20	missense_variant	c.97G>C	p.Ala33Pro
3016725	A	A	G	Mb2762C	Mb2762C	missense_variant	c.2T>C	p.Val1Ala
3026358	T	T	C	Mb2773C	Mb2773C	missense_variant	c.820A>G	p.Arg274Gly
3027560	A	A	G	Mb2774C	dapA	missense_variant	c.551T>C	p.Met184Thr
3042914	T	A	G	Mb2795C	dapB	missense_variant	c.414A>C	p.Glu138Asp
3045025	C	T	C	Mb2798C	Mb2798C	missense_variant	c.265G>A	p.Gly89Ser
3062886	C	C	T	Mb2815C	Mb2815C	missense_variant	c.238G>A	p.Ala80Thr
3088868	C	T	C	Mb2844C	Mb2844C	missense_variant	c.379G>A	p.Ala127Thr
3119277	C	C	T	Mb2875C	Mb2875C	missense_variant	c.1706G>A	p.Arg569His
3151212	A	G	A	Mb2904C	Mb2904C	missense_variant	c.394T>C	p.Phe132Leu
3152296	T	T	G	Mb2905C	cdsA	missense_variant	c.253A>C	p.Ile85Leu
3155444	G	G	T	Mb2909C	Mb2909C	missense_variant	c.1033C>A	p.Arg345Ser
3166375	G	G	A	Mb2920C	Mb2920C	missense_variant	c.988C>T	p.Arg330Cys
3168521	C	C	A	Mb2921C	Mb2921C	missense_variant	c.350G>T	p.Arg117Leu
3168968	G	G	A	Mb2922C	Mb2922C	missense_variant	c.289C>T	p.Arg97Cys
3182714	G	A	G	Mb2938C	pknI	missense_variant	c.1739C>T	p.Ala580Val
3190941	C	C	A	Mb2942C	glnD	missense_variant	c.668G>T	p.Arg223Leu
3196776	C	C	T	Mb2946C	smc	missense_variant	c.2071G>A	p.Ala691Thr
3219094	G	G	C	Mb2958	ppsC	missense_variant	c.2425G>C	p.Ala809Pro
3223587	G	G	A	Mb2959	ppsD	missense_variant	c.355G>A	p.Val119Met
3231132	T	T	C	Mb2960	ppsE	missense_variant	c.2411T>C	p.Val804Ala
3244324	T	T	G	Mb2966	fadD28	missense_variant	c.5T>G	p.Ile2Ser
3272779	A	A	C	Mb2982C	Mb2982C	missense_variant	c.323T>G	p.Leu108Trp
3295991	C	G	C	Mb3002C	Mb3002C	missense_variant	c.273G>C	p.Trp91Cys
3304410	T	C	T	Mb3010C	hupB	missense_variant	c.383A>G	p.Lys128Arg
3305766	C	T	C	Mb3012C	leuC	missense_variant	c.1282G>A	p.Gly428Arg
3308042	T	T	G	Mb3014C	Mb3014C	missense_variant	c.650A>C	p.Glu217Ala
3310831	G	C	G	Mb3016C	gltS	missense_variant	c.419C>G	p.Thr140Ser
3311017	A	A	G	Mb3016C	gltS	missense_variant	c.233T>C	p.Val78Ala
3326585	A	A	C	Mb3031	lppZ	missense_variant	c.850A>C	p.Met284Leu
3336653	C	C	G	Mb3040C	Mb3040C	missense_variant	c.39G>C	p.Trp13Cys
3357926	C	C	T	Mb3062C	TB22.2	missense_variant	c.188G>A	p.Arg63Gln
3362820	A	A	C	Mb3067C	Mb3067C	missense_variant	c.71T>G	p.Phe24Cys
3368453	G	A	G	Mb3072C	Mb3072C	missense_variant	c.208C>T	p.Arg70Cys
3421885	G	G	A	Mb3119C	Mb3119C	missense_variant	c.809C>T	p.Thr270Ile
3422650	A	G	A	Mb3119C	Mb3119C	missense_variant	c.44T>C	p.Leu15Pro
3433929	C	C	T	Mb3132C	prfB	missense_variant	c.935G>A	p.Arg312His
3438449	G	G	A	Mb3135	Mb3135	missense_variant	c.430G>A	p.Val144Ile
3447715	T	T	C	Mb3147	moar1	missense_variant	c.26T>C	p.Leu9Pro
3562834	A	A	G	Mb3256	aroA	missense_variant	c.449A>G	p.His150Arg
3564896	C	A	C	Mb3258C	desa3	missense_variant	c.1148G>T	p.Gly383Val
3568516	T	T	C	Mb3261C	ppk2	missense_variant	c.251A>G	p.Glu84Gly
3588093	T	T	C	Mb3276C	sahH	missense_variant	c.565A>G	p.Ile189Val
3600600	G	A	G	Mb3290	fbiB	missense_variant	c.56G>A	p.Gly19Glu
3611061	A	A	T	Mb3298	ctpC	missense_variant	c.1538A>T	p.Lys513Met
3653266	A	A	G	Mb3335	deoD	missense_variant	c.278A>G	p.Glu93Gly
3655045	T	C	T	Mb3336	pmmB	missense_variant	c.1247T>C	p.Val416Ala
3657666	A	G	A	Mb3339	Mb3339	missense_variant	c.611A>G	p.Glu204Gly
3672326	C	C	T	Mb3358	embR2	missense_variant	c.820C>T	p.His274Tyr
3682378	C	C	T	Mb3366C	Mb3366C	missense_variant	c.67G>A	p.Ala23Thr
3693953	C	C	A	Mb3375C	PPE54	missense_variant	c.1091G>T	p.Gly364Val
3699041	C	C	G	Mb3376C	PE_PGRS50b	missense_variant	c.65G>C	p.Gly22Ala
3707866	A	A	G	Mb3380C	PPE55a	missense_variant	c.3265T>C	p.Ser1089Pro
3712401	C	T	C	Mb3382C	Mb3382C	missense_variant	c.578G>A	p.Arg193His
3754233	G	G	A	Mb3415C	idsB	missense_variant	c.953C>T	p.Ala318Val
3761027	A	A	G	Mb3421C	htdy	missense_variant	c.515T>C	p.Leu172Pro
3801509	G	G	A	Mb3461C	Mb3461C	missense_variant	c.746C>T	p.Pro249Leu
3801867	T	T	C	Mb3461C	Mb3461C	missense_variant	c.388A>G	p.Thr130Ala
3802941	T	C	T	Mb3462C	gadB	missense_variant	c.929A>G	p.Asp310Gly
3810179	G	G	A	Mb3468	Mb3468	missense_variant	c.668G>A	p.Arg223Gln
3827499	A	A	G	Mb3483	Mb3483	missense_variant	c.982A>G	p.Ile328Val
3836958	C	C	T	Mb3496	Mb3496	missense_variant	c.886C>T	p.Arg296Cys
3837015	G	G	A	Mb3496	Mb3496	missense_variant	c.943G>A	p.Glu315Lys
3840986	C	C	G	Mb3500C	Mb3500C	missense_variant	c.465G>C	p.Trp155Cys
3844920	T	T	C	Mb3504	PE31	missense_variant	c.77T>C	p.Val26Ala
3845264	A	C	A	Mb3505	PPE60	missense_variant	c.88A>C	p.Lys30Gln
3845580	A	C	A	Mb3505	PPE60	missense_variant	c.404A>C	p.Glu135Ala
3845583	C	T	C	Mb3505	PPE60	missense_variant	c.407C>T	p.Ala136Val
3845588	C	G	C	Mb3505	PPE60	missense_variant	c.412C>G	p.Gln138Glu
3845595	C	A	C	Mb3505	PPE60	missense_variant	c.419C>A	p.Ala140Glu
3845600	A	G	A	Mb3505	PPE60	missense_variant	c.424A>G	p.Ser142Gly
3845603	C	G	C	Mb3505	PPE60	missense_variant	c.427C>G	p.Gln143Glu
3845613	G	C	G	Mb3505	PPE60	missense_variant	c.437G>C	p.Gly146Ala
3845625	A	C	A	Mb3505	PPE60	missense_variant	c.449A>C	p.Glu150Ala
3845626	G	C	G	Mb3505	PPE60	missense_variant	c.450G>C	p.Glu150Asp
3845634	A	T	A	Mb3505	PPE60	missense_variant	c.458A>T	p.Tyr153Phe
3845732	G	G	A	Mb3505	PPE60	missense_variant	c.556G>A	p.Val186Ile
3845824	G	C	G	Mb3505	PPE60	missense_variant	c.648G>C	p.Gln216His
3845828	G	A	G	Mb3505	PPE60	missense_variant	c.652G>A	p.Val218Ile
3845840	T	A	T	Mb3505	PPE60	missense_variant	c.664T>A	p.Ser222Thr
3845849	G	A	G	Mb3505	PPE60	missense_variant	c.673G>A	p.Gly225Ser
3845853	G	A	G	Mb3505	PPE60	missense_variant	c.677G>A	p.Gly226Glu
3845862	C	A	C	Mb3505	PPE60	missense_variant	c.686C>A	p.Thr229Lys
3845867	G	A	G	Mb3505	PPE60	missense_variant	c.691G>A	p.Val231Ile
3846859	C	T	C	Mb3507	Mb3507	missense_variant	c.289C>T	p.Leu97Phe
3872730	A	A	C	Mb3534	fadE26	missense_variant	c.224A>C	p.Asp75Ala
3877448	G	A	G	Mb3537	PE_PGRS53	missense_variant	c.844G>A	p.Gly282Ser
3880152	A	C	A	Mb3537	PE_PGRS53	missense_variant	c.3548A>C	p.Asp1183Ala
3884054	C	C	A	Mb3538	PE_PGRS54	missense_variant	c.3077C>A	p.Ala1026Asp
3884098	A	A	G	Mb3538	PE_PGRS54	missense_variant	c.3121A>G	p.Thr1041Ala
3888418	T	C	T	Mb3541	PE_PGRS55	missense_variant	c.152T>C	p.Ile51Thr
3889857	G	A	G	Mb3541	PE_PGRS55	missense_variant	c.1591G>A	p.Gly531Ser
3889858	G	C	G	Mb3541	PE_PGRS55	missense_variant	c.1592G>C	p.Gly531Ala
3889874	C	A	C	Mb3541	PE_PGRS55	missense_variant	c.1608C>A	p.Ser536Arg
3890149	C	C	A	Mb3541	PE_PGRS55	missense_variant	c.1883C>A	p.Ala628Asp
3901366	G	G	A	Mb3546	Mb3546	missense_variant	c.307G>A	p.Glu103Lys
3936946	C	C	T	Mb3580	echA20	missense_variant	c.166C>T	p.Arg56Cys
3951525	T	C	T	Mb3592	fadE31	missense_variant	c.737T>C	p.Met246Thr
3959785	G	G	C	Mb3601C	hsaa	missense_variant	c.114C>G	p.Asp38Glu
3966140	T	C	T	Mb3607	lppH	missense_variant	c.155T>C	p.Leu52Pro
3969558	A	C	A	Mb3610C	Mb3610C	missense_variant	c.464T>G	p.Leu155Arg
3972394	C	C	T	Mb3613C	ispD	missense_variant	c.274G>A	p.Ala92Thr
3977082	G	G	A	Mb3618C	Mb3618C	missense_variant	c.308C>T	p.Pro103Leu
3977886	G	G	A	Mb3619C	canb	missense_variant	c.236C>T	p.Thr79Ile
3991913	A	C	A	Mb3631C	panD	missense_variant	c.22T>G	p.Ser8Ala
4010843	C	C	G	Mb3654	Mb3654	missense_variant	c.20C>G	p.Ala7Gly
4018602	C	C	T	Mb3661	Mb3661	missense_variant	c.470C>T	p.Thr157Ile
4021866	A	A	T	Mb3665C	fic	missense_variant	c.344T>A	p.Ile115Asn
4029717	C	C	T	Mb3671C	Mb3671C	missense_variant	c.121G>A	p.Val41Ile
4032174	C	C	A	Mb3673	Mb3673	missense_variant	c.1745C>A	p.Thr582Asn
4035492	G	A	G	Mb3676	PE_PGRS60	missense_variant	c.212G>A	p.Arg71His
4047492	C	C	T	Mb3690C	dppA	missense_variant	c.1352G>A	p.Gly451Glu
4049732	A	A	G	Mb3691	acs	missense_variant	c.182A>G	p.Glu61Gly
4076594	T	A	T	Mb3718	Mb3718	missense_variant	c.110T>A	p.Val37Glu
4084548	G	G	A	Mb3726C	Mb3726C	missense_variant	c.1133C>T	p.Ala378Val
4111012	G	G	A	Mb3750	Mb3750	missense_variant	c.605G>A	p.Gly202Glu
4147073	T	C	T	Mb3787C	fadE36	missense_variant	c.551A>G	p.His184Arg
4153005	T	T	G	Mb3792	Mb3792	missense_variant	c.7T>G	p.Ser3Ala
4216591	A	A	C	Mb3841	Mb3841	missense_variant	c.1109A>C	p.Asp370Ala
4219410	G	A	G	Mb3843C	Mb3843C	missense_variant	c.491C>T	p.Ala164Val
4220636	T	T	C	Mb3844C	Mb3844C	missense_variant	c.65A>G	p.Asn22Ser
4226875	T	C	T	Mb3851	Mb3851	missense_variant	c.218T>C	p.Ile73Thr
4282825	G	A	G	Mb3896	espg1	missense_variant	c.214G>A	p.Asp72Asn
4303164	A	G	A	Mb3912C	ecce1	missense_variant	c.1034T>C	p.Val345Ala
4338519	T	T	C	Mb3940	Mb3940	missense_variant	c.3550T>C	p.Ser1184Pro
4340373	G	G	A	Mb3944	trxB2	missense_variant	c.274G>A	p.Asp92Asn
4347375	C	C	T	Mb3952C	Mb3952C	missense_variant	c.1067G>A	p.Arg356Gln
690885	C	C	T	Mb0606	mce2C	stop_gained	c.583C>T	p.Gln195*
1369745	G	C	G	Mb1257C	Mb1257C	stop_gained	c.249C>G	p.Tyr83*
2656304	G	A	G	Mb2411C	Mb2411C	stop_gained	c.445C>T	p.Gln149*
3488182	C	C	T	Mb3183C	PPE53	stop_gained	c.500G>A	p.Trp167*
3778041	C	A	C	Mb3436C	Mb3436C	stop_gained	c.892G>T	p.Glu298*
4121702	C	T	C	Mb3756	Mb3756	stop_gained	c.1546C>T	p.Gln516*
4237248	G	G	A	Mb3855C	pks2	stop_gained	c.3043C>T	p.Gln1015*
693833	T	T	C	Mb0609	lprL	stop_lost&splice_region_variant	c.565T>C	p.Ter189Glnext*?
3837026	A	A	C	Mb3496	Mb3496	stop_lost&splice_region_variant	c.954A>C	p.Ter318Cysext*?
10363	C	C	T	Mb0007	Mb0007	synonymous_variant	c.450C>T	p.Gly150Gly
17856	C	C	T	Mb0015C	pknA	synonymous_variant	c.906G>A	p.Thr302Thr
50470	C	T	C	Mb0047C	ino1	synonymous_variant	c.639G>A	p.Lys213Lys
64018	C	C	T	Mb0061	Mb0061	synonymous_variant	c.120C>T	p.Pro40Pro
103814	C	G	C	Mb0097C	Mb0097C	synonymous_variant	c.651G>C	p.Pro217Pro
114965	C	T	C	Mb0104	nrp	synonymous_variant	c.4929C>T	p.Thr1643Thr
117800	C	G	C	Mb0105	Mb0105	synonymous_variant	c.51C>G	p.Pro17Pro
123765	C	C	T	Mb0107	Mb0107	synonymous_variant	c.1413C>T	p.Phe471Phe
146006	A	A	G	Mb0124C	fusA2b	synonymous_variant	c.1455T>C	p.Ala485Ala
161194	C	C	T	Mb0138	Mb0138	synonymous_variant	c.135C>T	p.Thr45Thr
173091	A	A	C	Mb0151	Mb0151	synonymous_variant	c.691A>C	p.Arg231Arg
187064	C	C	T	Mb0163	Mb0163	synonymous_variant	c.90C>T	p.His30His
209774	C	C	T	Mb0184	Mb0184	synonymous_variant	c.645C>T	p.Ser215Ser
220584	A	A	G	Mb0195C	ilvD	synonymous_variant	c.1332T>C	p.Ile444Ile
248647	A	A	G	Mb0214C	Mb0214C	synonymous_variant	c.456T>C	p.Gly152Gly
265183	A	A	G	Mb0228C	Mb0228C	synonymous_variant	c.906T>C	p.Asp302Asp
287276	T	T	C	Mb0244	Mb0244	synonymous_variant	c.525T>C	p.Thr175Thr
288778	T	T	C	Mb0247C	htdx	synonymous_variant	c.201A>G	p.Leu67Leu
299636	A	G	A	Mb0255C	Mb0255C	synonymous_variant	c.345T>C	p.Tyr115Tyr
304339	G	A	G	Mb0260C	cobU	synonymous_variant	c.336C>T	p.Asp112Asp
308721	C	C	T	Mb0264C	Mb0264C	synonymous_variant	c.354G>A	p.Gly118Gly
321009	T	T	C	Mb0273	narU	synonymous_variant	c.1354T>C	p.Leu452Leu
334320	T	T	C	Mb0285C	PE_PGRS3a	synonymous_variant	c.114A>G	p.Ala38Ala
334323	T	T	C	Mb0285C	PE_PGRS3a	synonymous_variant	c.111A>G	p.Thr37Thr
343440	G	G	A	Mb0290	ecca3	synonymous_variant	c.309G>A	p.Ala103Ala
377879	T	T	C	Mb0315C	Mb0315C	synonymous_variant	c.207A>G	p.Gly69Gly
384161	C	C	G	Mb0322C	Mb0322C	synonymous_variant	c.411G>C	p.Leu137Leu
404580	T	T	C	Mb0345C	Mb0345C	synonymous_variant	c.2292A>G	p.Pro764Pro
409903	C	C	G	Mb0347	Mb0347	synonymous_variant	c.240C>G	p.Ala80Ala
460722	G	A	G	Mb0391C	clpB	synonymous_variant	c.2298C>T	p.Asp766Asp
481815	C	C	T	Mb0408C	mmpL1b	synonymous_variant	c.663G>A	p.Gln221Gln
483845	T	C	T	Mb0409C	mmpL1a	synonymous_variant	c.405A>G	p.Ala135Ala
520825	A	A	G	Mb0440	sodC	synonymous_variant	c.207A>G	p.Ala69Ala
536978	A	A	C	Mb0455C	ufaA1	synonymous_variant	c.549T>G	p.Thr183Thr
566174	A	A	C	Mb0484	Mb0484	synonymous_variant	c.135A>C	p.Gly45Gly
600207	T	C	T	Mb0519	mmpL2	synonymous_variant	c.1858T>C	p.Leu620Leu
606835	G	T	G	Mb0526	Mb0526	synonymous_variant	c.81G>T	p.Pro27Pro
608835	T	C	.	Mb0528	Mb0528	synonymous_variant	c.1134T>C	p.Arg378Arg
625316	G	G	A	Mb0545	PE_PGRS6a	synonymous_variant	c.1374G>A	p.Ala458Ala
625457	T	T	C	Mb0545	PE_PGRS6a	synonymous_variant	c.1515T>C	p.Gly505Gly
631361	C	C	T	Mb0552	Mb0552	synonymous_variant	c.78C>T	p.Thr26Thr
652349	G	C	G	Mb0575C	Mb0575C	synonymous_variant	c.399C>G	p.Val133Val
653447	C	C	T	Mb0576C	Mb0576C	synonymous_variant	c.552G>A	p.Gly184Gly
664103	C	C	T	Mb0585	nrdZ	synonymous_variant	c.1566C>T	p.Gly522Gly
665959	G	G	T	Mb0586C	Mb0586C	synonymous_variant	c.102C>A	p.Gly34Gly
709561	C	C	A	Mb0630C	Mb0630C	synonymous_variant	c.1200G>T	p.Pro400Pro
719884	C	C	T	Mb0643	vapc5	synonymous_variant	c.357C>T	p.Asp119Asp
737636	G	A	G	Mb0661C	mmaA4	synonymous_variant	c.804C>T	p.Tyr268Tyr
745507	C	T	C	Mb0667	Mb0667	synonymous_variant	c.1020C>T	p.Gly340Gly
770575	A	A	T	Mb0688C	Mb0688C	synonymous_variant	c.792T>A	p.Ser264Ser
789786	A	A	C	Mb0707	Mb0707	synonymous_variant	c.78A>C	p.Ala26Ala
795676	G	G	A	Mb0713	lldD1	synonymous_variant	c.573G>A	p.Arg191Arg
813482	C	C	T	Mb0735	rplN	synonymous_variant	c.288C>T	p.Thr96Thr
832093	C	T	C	Mb0759	Mb0759	synonymous_variant	c.210C>T	p.Ala70Ala
843684	C	C	G	Mb0770	vapc31	synonymous_variant	c.267C>G	p.Leu89Leu
843819	G	G	T	Mb0770	vapc31	synonymous_variant	c.402G>T	p.Ser134Ser
854043	G	A	G	Mb0780	phoP	synonymous_variant	c.246G>A	p.Val82Val
855887	G	G	A	Mb0781	phoR	synonymous_variant	c.1302G>A	p.Leu434Leu
889897	G	A	G	Mb0818C	Mb0818C	synonymous_variant	c.27C>T	p.Val9Val
920661	T	T	C	Mb0849	Mb0849	synonymous_variant	c.198T>C	p.Arg66Arg
931710	C	C	T	Mb0858	lpqQ	synonymous_variant	c.9C>T	p.Cys3Cys
946598	C	C	T	Mb0871	cysK2	synonymous_variant	c.906C>T	p.Asn302Asn
973459	T	G	T	Mb0898C	Mb0898C	synonymous_variant	c.714A>C	p.Ala238Ala
990611	C	T	C	Mb0914C	Mb0914C	synonymous_variant	c.2451G>A	p.Gly817Gly
1018313	G	A	G	Mb0937C	Mb0937C	synonymous_variant	c.879C>T	p.Phe293Phe
1036102	C	T	C	Mb0951	pstS3	synonymous_variant	c.735C>T	p.Asn245Asn
1048294	T	T	C	Mb0963	ligd	synonymous_variant	c.1692T>C	p.Leu564Leu
1052895	C	C	T	Mb0967	Mb0967	synonymous_variant	c.69C>T	p.Pro23Pro
1089322	G	G	T	Mb1001C	Mb1001C	synonymous_variant	c.1320C>A	p.Pro440Pro
1096235	C	C	T	Mb1006C	PE_PGRS18	synonymous_variant	c.696G>A	p.Val232Val
1096334	A	A	G	Mb1006C	PE_PGRS18	synonymous_variant	c.597T>C	p.Gly199Gly
1145641	G	G	A	Mb1051	eno	synonymous_variant	c.603G>A	p.Leu201Leu
1153629	C	C	T	Mb1058	kdpA	synonymous_variant	c.1143C>T	p.Gly381Gly
1189863	G	A	G	Mb1096C	PE_PGRS19	synonymous_variant	c.1050C>T	p.Gly350Gly
1201081	T	T	C	Mb1104C	Mb1104C	synonymous_variant	c.678A>G	p.Gly226Gly
1202568	C	C	T	Mb1105	lipU	synonymous_variant	c.414C>T	p.Gly138Gly
1213847	C	T	C	Mb1116	PE_PGRS21	synonymous_variant	c.900C>T	p.Gly300Gly
1227931	G	G	A	Mb1128C	fum	synonymous_variant	c.1035C>T	p.Ala345Ala
1231301	G	G	A	Mb1131C	Mb1131C	synonymous_variant	c.519C>T	p.Gly173Gly
1264712	G	A	G	Mb1166C	PPE16	synonymous_variant	c.816C>T	p.Gly272Gly
1275618	A	A	G	Mb1177	mmpL13	synonymous_variant	c.1797A>G	p.Gly599Gly
1295457	C	T	C	Mb1196	narI	synonymous_variant	c.652C>T	p.Leu218Leu
1295798	T	T	C	Mb1197	typA	synonymous_variant	c.231T>C	p.Asp77Asp
1320603	C	C	G	Mb1213	pks3	synonymous_variant	c.5601C>G	p.Ala1867Ala
1328386	C	C	T	Mb1217C	fadD21	synonymous_variant	c.405G>A	p.Thr135Thr
1341613	A	G	A	Mb1228	PPE18	synonymous_variant	c.987A>G	p.Ala329Ala
1342050	C	C	T	Mb1229	esxK	synonymous_variant	c.117C>T	p.Asn39Asn
1342053	C	C	T	Mb1229	esxK	synonymous_variant	c.120C>T	p.Ile40Ile
1342056	G	G	C	Mb1229	esxK	synonymous_variant	c.123G>C	p.Ser41Ser
1342059	C	C	T	Mb1229	esxK	synonymous_variant	c.126C>T	p.Gly42Gly
1343752	A	A	G	Mb1231C	Mb1231C	synonymous_variant	c.129T>C	p.Ala43Ala
1346016	G	G	A	Mb1233C	dapd	synonymous_variant	c.429C>T	p.Tyr143Tyr
1359086	C	C	T	Mb1247C	Mb1247C	synonymous_variant	c.1629G>A	p.Thr543Thr
1365382	G	G	C	Mb1252C	Mb1252C	synonymous_variant	c.39C>G	p.Leu13Leu
1382180	C	C	T	Mb1270	sugC	synonymous_variant	c.225C>T	p.Asp75Asp
1442493	T	T	C	Mb1317	cysN	synonymous_variant	c.1032T>C	p.Arg344Arg
1464678	C	C	G	Mb1339	atpH	synonymous_variant	c.378C>G	p.Val126Val
1465041	G	G	T	Mb1339	atpH	synonymous_variant	c.741G>T	p.Ala247Ala
1479827	T	C	T	Mb1349C	ogt	synonymous_variant	c.249A>G	p.Ala83Ala
1498639	G	C	G	Mb1363	glgP	synonymous_variant	c.1632G>C	p.Pro544Pro
1503669	G	G	T	Mb1367	Mb1367	synonymous_variant	c.300G>T	p.Arg100Arg
1517866	C	T	C	Mb1383	irta	synonymous_variant	c.2376C>T	p.Thr792Thr
1584881	G	A	G	Mb1442	fmu	synonymous_variant	c.1065G>A	p.Glu355Glu
1625561	G	T	G	Mb1481C	opcA	synonymous_variant	c.561C>A	p.Ala187Ala
1637912	C	C	T	Mb1487C	PE_PGRS28	synonymous_variant	c.1473G>A	p.Gly491Gly
1637978	C	C	A	Mb1487C	PE_PGRS28	synonymous_variant	c.1407G>T	p.Gly469Gly
1638008	C	C	G	Mb1487C	PE_PGRS28	synonymous_variant	c.1377G>C	p.Gly459Gly
1638023	G	G	A	Mb1487C	PE_PGRS28	synonymous_variant	c.1362C>T	p.Ala454Ala
1638026	A	A	G	Mb1487C	PE_PGRS28	synonymous_variant	c.1359T>C	p.Gly453Gly
1638032	C	C	G	Mb1487C	PE_PGRS28	synonymous_variant	c.1353G>C	p.Thr451Thr
1648272	C	C	T	Mb1496	Mb1496	synonymous_variant	c.129C>T	p.Gly43Gly
1684682	C	C	T	Mb1529	mutA	synonymous_variant	c.1371C>T	p.Pro457Pro
1701507	T	C	T	Mb1548	fadD25	synonymous_variant	c.784T>C	p.Leu262Leu
1723266	T	T	C	Mb1561	Mb1561	synonymous_variant	c.111T>C	p.Phe37Phe
1762390	C	T	C	Mb1592C	Mb1592C	synonymous_variant	c.1215G>A	p.Leu405Leu
1765208	C	C	T	Mb1595	bioA	synonymous_variant	c.42C>T	p.Ile14Ile
1788806	C	C	A	Mb1623	Mb1623	synonymous_variant	c.738C>A	p.Ile246Ile
1818721	C	C	T	Mb1653C	Mb1653C	synonymous_variant	c.1128G>A	p.Arg376Arg
1835705	C	C	T	Mb1664	uvrA	synonymous_variant	c.2190C>T	p.Ala730Ala
1868029	A	A	G	Mb1689	pks7	synonymous_variant	c.2931A>G	p.Thr977Thr
1880430	G	C	G	Mb1692	pks9	synonymous_variant	c.2610G>C	p.Val870Val
1962007	C	C	G	Mb1775	pknF	synonymous_variant	c.63C>G	p.Gly21Gly
1996251	T	G	T	Mb1797	PE_PGRS31	synonymous_variant	c.789T>G	p.Gly263Gly
2010421	G	A	G	Mb1810C	malQ	synonymous_variant	c.1923C>T	p.Ala641Ala
2024053	G	G	A	Mb1818	PPE27	synonymous_variant	c.765G>A	p.Pro255Pro
2032112	C	C	T	Mb1826	ecca5	synonymous_variant	c.549C>T	p.Ala183Ala
2035774	G	A	G	Mb1828	PPE28	synonymous_variant	c.1458G>A	p.Pro486Pro
2044359	T	T	C	Mb1836	PPE31	synonymous_variant	c.1110T>C	p.Pro370Pro
2046427	G	G	A	Mb1838	PPE33a	synonymous_variant	c.282G>A	p.Val94Val
2078648	C	T	C	Mb1867C	Mb1867C	synonymous_variant	c.750G>A	p.Val250Val
2112274	C	C	T	Mb1899	Mb1899	synonymous_variant	c.309C>T	p.Ala103Ala
2155923	G	G	A	Mb1950	aceA	synonymous_variant	c.771G>A	p.Ala257Ala
2187095	G	G	A	Mb1973	ephB	synonymous_variant	c.24G>A	p.Leu8Leu
2198502	G	A	G	Mb1991	higa	synonymous_variant	c.321G>A	p.Thr107Thr
2267833	C	C	T	Mb2058	acg	synonymous_variant	c.381C>T	p.Phe127Phe
2284505	A	G	A	Mb2074C	pks12	synonymous_variant	c.10806T>C	p.Gly3602Gly
2284766	C	T	C	Mb2074C	pks12	synonymous_variant	c.10545G>A	p.Val3515Val
2284769	C	G	C	Mb2074C	pks12	synonymous_variant	c.10542G>C	p.Leu3514Leu
2284771	G	A	G	Mb2074C	pks12	synonymous_variant	c.10540C>T	p.Leu3514Leu
2284772	C	T	C	Mb2074C	pks12	synonymous_variant	c.10539G>A	p.Ala3513Ala
2310215	G	A	G	Mb2090	cobG	synonymous_variant	c.441G>A	p.Leu147Leu
2341163	C	C	G	Mb2123C	pafb	synonymous_variant	c.402G>C	p.Gly134Gly
2369407	C	A	C	Mb2148C	metH	synonymous_variant	c.1470G>T	p.Arg490Arg
2408310	G	G	A	Mb2186C	PE_PGRS38	synonymous_variant	c.1332C>T	p.Gly444Gly
2493203	A	A	G	Mb2261	Mb2261	synonymous_variant	c.156A>G	p.Gly52Gly
2518843	G	G	A	Mb2285C	Mb2285C	synonymous_variant	c.75C>T	p.Pro25Pro
2539896	C	T	C	Mb2306	Mb2306	synonymous_variant	c.417C>T	p.Asp139Asp
2573831	T	C	T	Mb2345	uspC	synonymous_variant	c.1308T>C	p.Ala436Ala
2584190	C	C	G	Mb2356C	narK1	synonymous_variant	c.1278G>C	p.Ala426Ala
2631265	G	A	G	Mb2400C	mbtF	synonymous_variant	c.3303C>T	p.Phe1101Phe
2647792	G	G	A	Mb2404C	mbtB	synonymous_variant	c.528C>T	p.Pro176Pro
2673180	G	G	A	Mb2426C	lppR	synonymous_variant	c.591C>T	p.Ser197Ser
2673806	T	T	C	Mb2427C	lepA	synonymous_variant	c.1923A>G	p.Ala641Ala
2683485	G	A	G	Mb2436C	Mb2436C	synonymous_variant	c.412C>T	p.Leu138Leu
2711859	C	C	G	Mb2467C	obg	synonymous_variant	c.402G>C	p.Val134Val
2740416	C	C	T	Mb2492C	rpib	synonymous_variant	c.318G>A	p.Gln106Gln
2749502	G	A	G	Mb2501C	Mb2501C	synonymous_variant	c.42C>T	p.Arg14Arg
2819758	G	C	G	Mb2553C	fas	synonymous_variant	c.783C>G	p.Ala261Ala
2828843	A	A	G	Mb2560C	Mb2560C	synonymous_variant	c.147T>C	p.Asp49Asp
2862528	T	T	C	Mb2597	Mb2597	synonymous_variant	c.874T>C	p.Leu292Leu
2870414	G	A	G	Mb2603	Mb2603	synonymous_variant	c.603G>A	p.Glu201Glu
2891529	A	A	G	Mb2621	fadD9	synonymous_variant	c.1800A>G	p.Leu600Leu
2899584	C	T	C	Mb2630	Mb2630	synonymous_variant	c.240C>T	p.Thr80Thr
2909131	C	C	T	Mb2641C	Mb2641C	synonymous_variant	c.603G>A	p.Ala201Ala
2952151	C	C	G	Mb2694C	Mb2694C	synonymous_variant	c.732G>C	p.Val244Val
2985924	C	C	T	Mb2731C	Mb2731C	synonymous_variant	c.453G>A	p.Leu151Leu
3005912	T	T	C	Mb2751C	Mb2751C	synonymous_variant	c.126A>G	p.Val42Val
3039600	A	G	A	Mb2791C	PE27	synonymous_variant	c.372T>C	p.Ile124Ile
3105953	G	G	A	Mb2863C	rbfA	synonymous_variant	c.201C>T	p.Gly67Gly
3106064	T	C	T	Mb2863C	rbfA	synonymous_variant	c.90A>G	p.Gly30Gly
3116059	T	G	T	Mb2872C	cysG	synonymous_variant	c.795A>C	p.Gly265Gly
3130950	G	G	A	Mb2883C	aldC	synonymous_variant	c.702C>T	p.Ser234Ser
3241547	G	G	A	Mb2965C	mas	synonymous_variant	c.2154C>T	p.Arg718Arg
3294771	G	C	G	Mb3001C	thiL	synonymous_variant	c.117C>G	p.Leu39Leu
3327970	C	C	T	Mb3033	Mb3033	synonymous_variant	c.300C>T	p.Ile100Ile
3331283	C	C	T	Mb3036C	gatA	synonymous_variant	c.1179G>A	p.Leu393Leu
3334133	T	T	C	Mb3039C	ligA	synonymous_variant	c.1515A>G	p.Glu505Glu
3417568	G	G	A	Mb3116	fadD13	synonymous_variant	c.849G>A	p.Pro283Pro
3451637	C	C	T	Mb3151C	Mb3151C	synonymous_variant	c.66G>A	p.Pro22Pro
3453219	C	T	C	Mb3154C	tgs1	synonymous_variant	c.1332G>A	p.Val444Val
3471603	C	C	A	Mb3170	nuoB	synonymous_variant	c.6C>A	p.Gly2Gly
3486252	T	T	C	Mb3182	nuoN	synonymous_variant	c.942T>C	p.Asp314Asp
3503340	C	T	C	Mb3198C	Mb3198C	synonymous_variant	c.369G>A	p.Glu123Glu
3547244	G	G	A	Mb3237	rhlE	synonymous_variant	c.495G>A	p.Gln165Gln
3574955	G	A	G	Mb3267C	Mb3267C	synonymous_variant	c.1659C>T	p.Tyr553Tyr
3582382	G	G	C	Mb3272C	lpqB	synonymous_variant	c.1539C>G	p.Pro513Pro
3591452	G	C	G	Mb3281C	Mb3281C	synonymous_variant	c.1143C>G	p.Val381Val
3621260	G	G	A	Mb3308	accD5	synonymous_variant	c.201G>A	p.Leu67Leu
3622899	C	T	C	Mb3309	acce5	synonymous_variant	c.213C>T	p.Asp71Asp
3630061	C	T	C	Mb3318C	lat	synonymous_variant	c.669G>A	p.Ala223Ala
3666423	C	C	T	Mb3348	sdhB	synonymous_variant	c.717C>T	p.Thr239Thr
3677561	A	A	G	Mb3363	dacB1	synonymous_variant	c.123A>G	p.Val41Val
3679459	C	C	T	Mb3364	sugI	synonymous_variant	c.708C>T	p.Leu236Leu
3683912	G	G	A	Mb3368C	Mb3368C	synonymous_variant	c.351C>T	p.Gly117Gly
3685575	G	A	G	Mb3370	Mb3370	synonymous_variant	c.258G>A	p.Ser86Ser
3692182	C	C	G	Mb3375C	PPE54	synonymous_variant	c.2862G>C	p.Thr954Thr
3718169	C	T	C	Mb3384C	PPE56b	synonymous_variant	c.5511G>A	p.Thr1837Thr
3718628	G	A	G	Mb3384C	PPE56b	synonymous_variant	c.5052C>T	p.Ala1684Ala
3733668	G	A	G	Mb3400C	Mb3400C	synonymous_variant	c.1773C>T	p.Ala591Ala
3737181	C	C	T	Mb3402	PE_PGRS51	synonymous_variant	c.675C>T	p.Gly225Gly
3751627	T	C	T	Mb3413C	dxs2	synonymous_variant	c.1293A>G	p.Pro431Pro
3760580	C	T	C	Mb3420	PE_PGRS52	synonymous_variant	c.2232C>T	p.Thr744Thr
3773220	C	C	G	Mb3432	Mb3432	synonymous_variant	c.342C>G	p.Thr114Thr
3778339	C	C	G	Mb3436C	Mb3436C	synonymous_variant	c.594G>C	p.Ser198Ser
3787250	C	C	T	Mb3445C	guaB2	synonymous_variant	c.1311G>A	p.Thr437Thr
3804126	G	G	A	Mb3463C	Mb3463C	synonymous_variant	c.1203C>T	p.Gly401Gly
3816571	G	A	G	Mb3476C	Mb3476C	synonymous_variant	c.75C>T	p.Val25Val
3836957	C	C	G	Mb3496	Mb3496	synonymous_variant	c.885C>G	p.Pro295Pro
3836960	C	C	G	Mb3496	Mb3496	synonymous_variant	c.888C>G	p.Arg296Arg
3845260	C	G	C	Mb3505	PPE60	synonymous_variant	c.84C>G	p.Ala28Ala
3845263	G	T	G	Mb3505	PPE60	synonymous_variant	c.87G>T	p.Ala29Ala
3845587	T	C	T	Mb3505	PPE60	synonymous_variant	c.411T>C	p.Asn137Asn
3845623	G	C	G	Mb3505	PPE60	synonymous_variant	c.447G>C	p.Ala149Ala
3845806	G	A	G	Mb3505	PPE60	synonymous_variant	c.630G>A	p.Gln210Gln
3845839	T	G	T	Mb3505	PPE60	synonymous_variant	c.663T>G	p.Ser221Ser
3845854	G	A	G	Mb3505	PPE60	synonymous_variant	c.678G>A	p.Gly226Gly
3845857	G	C	G	Mb3505	PPE60	synonymous_variant	c.681G>C	p.Leu227Leu
3845863	G	A	G	Mb3505	PPE60	synonymous_variant	c.687G>A	p.Thr229Thr
3845866	G	C	G	Mb3505	PPE60	synonymous_variant	c.690G>C	p.Ala230Ala
3871540	G	G	C	Mb3532C	Mb3532C	synonymous_variant	c.537C>G	p.Ala179Ala
3874333	G	G	A	Mb3535	fadE27	synonymous_variant	c.600G>A	p.Glu200Glu
3884097	C	C	G	Mb3538	PE_PGRS54	synonymous_variant	c.3120C>G	p.Gly1040Gly
3889862	G	C	G	Mb3541	PE_PGRS55	synonymous_variant	c.1596G>C	p.Gly532Gly
3890147	G	G	C	Mb3541	PE_PGRS55	synonymous_variant	c.1881G>C	p.Gly627Gly
3896797	C	C	G	Mb3543	PE_PGRS57	synonymous_variant	c.1884C>G	p.Gly628Gly
3969875	G	A	G	Mb3610C	Mb3610C	synonymous_variant	c.147C>T	p.Ala49Ala
3975069	C	C	T	Mb3616	radA	synonymous_variant	c.999C>T	p.Arg333Arg
3982608	A	A	G	Mb3624	lpqF	synonymous_variant	c.630A>G	p.Gln210Gln
4008509	G	A	G	Mb3651C	Mb3651C	synonymous_variant	c.426C>T	p.Gly142Gly
4038344	A	A	G	Mb3682C	Mb3682C	synonymous_variant	c.354T>C	p.Ala118Ala
4040037	T	T	G	Mb3684C	Mb3684C	synonymous_variant	c.870A>C	p.Ala290Ala
4046572	C	T	C	Mb3689C	dppB	synonymous_variant	c.645G>A	p.Leu215Leu
4070056	G	A	G	Mb3710C	cyp137	synonymous_variant	c.429C>T	p.Leu143Leu
4082258	C	C	A	Mb3724	Mb3724	synonymous_variant	c.6C>A	p.Arg2Arg
4128841	G	A	G	Mb3763	Mb3763	synonymous_variant	c.336G>A	p.Arg112Arg
4141609	C	C	T	Mb3780	tyrA	synonymous_variant	c.483C>T	p.Ala161Ala
4160820	G	A	G	Mb3804	lipE	synonymous_variant	c.429G>A	p.Leu143Leu
4162407	T	C	T	Mb3805	Mb3805	synonymous_variant	c.612T>C	p.Asp204Asp
4231626	G	A	G	Mb3853C	mmpL8	synonymous_variant	c.589C>T	p.Leu197Leu
4235929	T	T	C	Mb3855C	pks2	synonymous_variant	c.4362A>G	p.Gly1454Gly
4254439	T	T	C	Mb3870	Mb3870	synonymous_variant	c.187T>C	p.Leu63Leu
4281136	G	A	G	Mb3894	espe	synonymous_variant	c.183G>A	p.Ala61Ala
4282644	C	T	C	Mb3896	espg1	synonymous_variant	c.33C>T	p.Gly11Gly
4282758	G	G	C	Mb3896	espg1	synonymous_variant	c.147G>C	p.Pro49Pro
4298964	G	A	G	Mb3909C	espk	synonymous_variant	c.1596C>T	p.Thr532Thr
4302929	G	G	A	Mb3912C	ecce1	synonymous_variant	c.1269C>T	p.Pro423Pro

## Sheet: Sheet2
Position	AF2122	Strain C68004	Strain N	Gene Mb#	Gene Name	Mutation Type	Base Change	Protein Change	VFclass	Virulence factors	Related genes
239591	G	G	A	Mb0208C	mmpL11	missense_variant	c.1898C>T	p.Ala633Val	Metal uptake	Heme uptake	mmpL11
292269	T	T	C	Mb0250C	fadE5	missense_variant	c.1690A>G	p.Thr564Ala	Cell surface components	GPL locus	fadE5
738102	T	G	T	Mb0661C	mmaA4	missense_variant	c.338A>C	p.Glu113Ala	Cell surface components	Methyltransferase	mmaA4
1079927	C	C	T	Mb0994	ctpV	missense_variant	c.718C>T	p.His240Tyr	Metal exporters	Copper exporter	ctpV
1290948	C	C	T	Mb1193	narG	missense_variant	c.2221C>T	p.Pro741Ser	Anaerobic respiration	Nitrate reductase	narG
1379708	G	G	C	Mb1267	lpqY	missense_variant	c.913G>C	p.Gly305Arg	Cell surface components	Trehalose-recycling ABC transporter	lpqY
1710109	T	T	C	Mb1553C	Mb1553C	missense_variant	c.374A>G	p.Tyr125Cys	Cell surface components	GPL locus	gtf1
1954048	C	T	C	Mb1766C	narK2	missense_variant	c.1129G>A	p.Ala377Thr	Anaerobic respiration	Nitrate/nitrite transporter	narK2
2360219	G	A	G	Mb2139C	mpa	missense_variant	c.908C>T	p.Ala303Val	Proteases	Proteasome-associated proteins	mpa
2646060	G	G	A	Mb2404C	mbtB	missense_variant	c.2260C>T	p.Arg754Cys	Metal uptake	Mycobactin	mbtB
2687721	C	C	T	Mb2439C	eis	missense_variant	c.226G>A	p.Ala76Thr	Secreted proteins	Enhanced intracellular survival protein	eis
3219094	G	G	C	Mb2958	ppsC	missense_variant	c.2425G>C	p.Ala809Pro	Cell surface components	PDIM (phthiocerol dimycocerosate) and PGL (phenolic glycolipid) biosynthesis and transport	ppsC
3223587	G	G	A	Mb2959	ppsD	missense_variant	c.355G>A	p.Val119Met	Cell surface components	PDIM (phthiocerol dimycocerosate) and PGL (phenolic glycolipid) biosynthesis and transport	ppsD
3231132	T	T	C	Mb2960	ppsE	missense_variant	c.2411T>C	p.Val804Ala	Cell surface components	PDIM (phthiocerol dimycocerosate) and PGL (phenolic glycolipid) biosynthesis and transport	ppsE
3244324	T	T	G	Mb2966	fadD28	missense_variant	c.5T>G	p.Ile2Ser	Cell surface components	PDIM (phthiocerol dimycocerosate) and PGL (phenolic glycolipid) biosynthesis and transport	fadD28
3272779	A	A	C	Mb2982C	Mb2982C	missense_variant	c.323T>G	p.Leu108Trp	Cell surface components	PDIM (phthiocerol dimycocerosate) and PGL (phenolic glycolipid) biosynthesis and transport	-
3611061	A	A	T	Mb3298	ctpC	missense_variant	c.1538A>T	p.Lys513Met	Metal exporters	P(1)-type Mn2+ transporting ATPase	ctpC
3991913	A	C	A	Mb3631C	panD	missense_variant	c.22T>G	p.Ser8Ala	Lipid and fatty acid metabolism	Pantothenate synthesis	panD
4226875	T	C	T	Mb3851	Mb3851	missense_variant	c.218T>C	p.Ile73Thr	Cell surface components	Trehalose-recycling ABC transporter	sap
4282825	G	A	G	Mb3896	espg1	missense_variant	c.214G>A	p.Asp72Asn	Regulation	RegX3	espG1
4303164	A	G	A	Mb3912C	ecce1	missense_variant	c.1034T>C	p.Val345Ala	Secretion system	ESX-1 (T7SS)	eccE1
690885	C	C	T	Mb0606	mce2C	stop_gained	c.583C>T	p.Gln195*	Mammalian cell entry (mce) operons	Mce2	mce2C
693833	T	T	C	Mb0609	lprL	stop_lost&splice_region_variant	c.565T>C	p.Ter189Glnext*?	Mammalian cell entry (mce) operons	Mce2	mce2E
